# Supplementary material for: ZFP57 recognizes multiple and closely spaced sequence motif variants to maintain repressive epigenetic marks in mouse embryonic stem cells
Source: Nucleic Acids Res. 2015 Oct 19;44(3):1118–32. doi: 10.1093/nar/gkv1059 (PMC4756812; doi:10.1093/nar/gkv1059)
Supplement: SUPPLEMENTARY DATA [file supp_gkv1059_nar-02093-m-2015-File017.xlsx]

## Sheet:  JB1_BJ1_ZFP57_peaks
Chromosome	Start	End	Closest Gene	TGCCGC_count	GGCCGC_count	[TG]GCCGC_count	JB1IR	JB1ASRB6	JB1ASRJF1	JB1IRC	JB1ASRCB6	JB1ASRCJF1	BJ1IR	BJ1ASRB6	BJ1ASRJF1	BJ1IRC	BJ1ASRCB6	BJ1ASRCJF1
chr1	5556901	5558100	Oprk1	1	0	1	0	0	0	0	0	0	0	0	0	0	0	0
chr1	12634651	12635100	Gm17644	0	0	0	2	1	1	13	7	6	10	5	5	21	10	11
chr1	13425301	13425900	Ncoa2	2	0	2	6	5	1	13	6	7	8	6	2	16	8	8
chr1	16590451	16591500	Ube2w	2	0	2	38	3	35	172	84	88	62	11	51	124	62	62
chr1	17514001	17515050	SNORA17	1	0	1	4	1	3	7	2	5	8	8	0	6	4	2
chr1	21574651	21575250	Kcnq5	1	0	1	0	0	0	0	0	0	0	0	0	0	0	0
chr1	24601801	24602700	Col19a1	3	0	3	33	16	17	175	88	87	46	31	15	100	50	50
chr1	33584101	33584700	Prim2	1	1	2	26	10	16	101	51	50	40	22	18	64	33	31
chr1	36777301	36777900	Actr1b	1	0	1	4	4	0	12	6	6	4	4	0	8	4	4
chr1	37266001	37266750	Cnga3	1	0	1	0	0	0	0	0	0	0	0	0	0	0	0
chr1	45669601	45670200	U6	1	0	1	0	0	0	0	0	0	0	0	0	0	0	0
chr1	56232001	56232750	Plcl1	1	0	1	9	5	4	32	16	16	5	1	4	12	6	6
chr1	57641701	57642300	U1	2	0	2	2	1	1	10	5	5	7	6	1	14	7	7
chr1	63246451	63247350	Gpr1	3	0	3	43	1	42	199	85	114	108	100	8	209	111	98
chr1	65754901	65755350	Crygf	1	0	1	0	0	0	0	0	0	0	0	0	0	0	0
chr1	72172051	72172500	Mreg	1	0	1	3	3	0	22	15	7	8	6	2	15	8	7
chr1	72385951	72386850	Xrcc5	4	0	4	74	67	7	335	178	157	171	160	11	346	173	173
chr1	80142751	80143500	U6	2	0	2	0	0	0	0	0	0	0	0	0	0	0	0
chr1	84380101	84380850	Dner	3	0	3	19	14	5	84	41	43	29	20	9	66	33	33
chr1	93836851	93837600	Hdac4	0	0	0	41	0	41	188	90	98	65	3	62	128	64	64
chr1	98863051	98864100	Slco6b1_1	1	0	1	0	0	0	0	0	0	0	0	0	0	0	0
chr1	98865451	98866350	Slco6b1_2	1	0	1	0	0	0	0	0	0	0	0	0	0	0	0
chr1	109423051	109423800	Serpinb2	3	0	3	5	2	3	20	10	10	12	10	2	28	14	14
chr1	115578451	115579050	SNORA42	1	0	1	0	0	0	0	0	0	0	0	0	0	0	0
chr1	121451101	121452000	Epb4.1l5	1	0	1	71	3	68	261	127	134	30	3	27	68	34	34
chr1	132435451	132435900	Gm16083	1	0	1	10	2	8	30	13	17	13	9	4	20	12	8
chr1	133026001	133026750	Dyrk3	2	1	3	9	3	6	50	24	26	39	23	16	74	37	37
chr1	133539751	133540500	Ctse	0	2	2	0	0	0	0	0	0	0	0	0	0	0	0
chr1	142552801	142553400	Kcnt2	2	0	2	0	0	0	0	0	0	0	0	0	0	0	0
chr1	142938751	142939200	AC109245.1	1	0	1	0	0	0	0	0	0	0	0	0	0	0	0
chr1	152076901	152077800	Gm17311	2	0	2	0	0	0	0	0	0	0	0	0	0	0	0
chr1	155727601	155728200	5830403L16Rik	1	0	1	0	0	0	0	0	0	0	0	0	0	0	0
chr1	156752701	156753300	Gm9530	1	0	1	0	0	0	0	0	0	0	0	0	0	0	0
chr1	157376401	157377300	Gm5532	1	1	2	4	0	4	14	7	7	9	2	7	18	9	9
chr1	166154551	166155300	F5	0	2	2	0	0	0	0	0	0	0	0	0	0	0	0
chr1	168028501	168029100	Dusp27	2	0	2	48	42	6	166	86	80	113	112	1	223	114	109
chr1	168513901	168515100	mmu-mir-1194	2	0	2	9	3	6	28	11	17	11	7	4	22	7	15
chr1	169127101	169127850	Uck2	0	5	5	0	0	0	0	0	0	0	0	0	0	0	0
chr1	172052551	172053150	Ddr2	1	0	1	0	0	0	0	0	0	0	0	0	0	0	0
chr1	173420251	173421300	B930036N10Rik	37	0	37	0	0	0	0	0	0	0	0	0	0	0	0
chr1	173762101	173763300	Cd84	1	0	1	0	0	0	0	0	0	0	0	0	0	0	0
chr1	176766901	176767350	Grem2	2	0	2	0	0	0	0	0	0	0	0	0	0	0	0
chr1	176977801	176978550	Rgs7	1	0	1	0	0	0	0	0	0	0	0	0	0	0	0
chr1	181153801	181154250	Smyd3	1	0	1	32	20	12	165	84	81	76	48	28	137	68	69
chr1	181327351	181328100	Smyd3	1	1	2	13	12	1	66	36	30	33	32	1	67	33	34
chr1	184106851	184107750	Vmn1r1	3	0	3	0	0	0	0	0	0	0	0	0	0	0	0
chr1	188545051	188545500	Rrp15	1	1	2	18	5	13	68	34	34	41	12	29	88	44	44
chr1	190966351	190966950	Kcnk2	1	1	2	72	23	49	297	147	150	165	110	55	327	164	163
chr1	194453851	194454300	Hhat	1	0	1	0	0	0	0	0	0	0	0	0	0	0	0
chr2	5611351	5612100	Camk1d	1	0	1	0	0	0	0	0	0	0	0	0	0	0	0
chr2	5612101	5612400	Camk1d	1	0	1	0	0	0	0	0	0	0	0	0	0	0	0
chr2	20175451	20176200	Etl4	1	0	1	0	0	0	0	0	0	0	0	0	0	0	0
chr2	28249051	28249950	Gm347	11	0	11	42	41	1	174	112	62	55	55	0	86	54	32
chr2	39640651	39641100	U7	1	0	1	0	0	0	0	0	0	0	0	0	0	0	0
chr2	40439851	40440900	Lrp1b	1	0	1	8	6	2	55	36	19	24	17	7	42	25	17
chr2	46585651	46586100	SNORA17	0	4	4	0	0	0	0	0	0	0	0	0	0	0	0
chr2	46695151	46695750	SNORA17	0	1	1	0	0	0	0	0	0	0	0	0	0	0	0
chr2	50541751	50542350	Gm13485	1	0	1	0	0	0	0	0	0	0	0	0	0	0	0
chr2	51745051	51746250	Rbm43	2	0	2	0	0	0	0	0	0	0	0	0	0	0	0
chr2	55916851	55917750	Kcnj3	3	0	3	0	0	0	0	0	0	0	0	0	0	0	0
chr2	59683051	59683650	Tanc1	2	0	2	9	3	6	41	21	20	13	4	9	26	13	13
chr2	76622101	76622700	Ttn	1	0	1	6	5	1	24	12	12	5	3	2	10	5	5
chr2	77250601	77251050	Zfp385b	2	0	2	2	0	2	24	12	12	16	12	4	34	17	17
chr2	98211301	98211900	U7	1	0	1	0	0	0	0	0	0	0	0	0	0	0	0
chr2	105409201	105409650	Pax6os1	1	0	1	2	1	1	8	5	3	5	3	2	10	5	5
chr2	113656801	113657100	Scg5	1	0	1	0	0	0	0	0	0	0	0	0	0	0	0
chr2	120049651	120050400	Pla2g4e	1	0	1	0	0	0	0	0	0	0	0	0	0	0	0
chr2	121465651	121466250	Frmd5	1	1	2	0	0	0	0	0	0	0	0	0	0	0	0
chr2	122045251	122046000	4933406J08Rik	2	0	2	0	0	0	0	0	0	0	0	0	0	0	0
chr2	123054751	123055350	Sqrdl	1	0	1	0	0	0	0	0	0	0	0	0	0	0	0
chr2	130210501	130211250	Cpxm1	2	2	4	68	60	8	210	145	65	71	53	18	118	75	43
chr2	134576401	134577000	Plcb1	1	0	1	0	0	0	0	0	0	0	0	0	0	0	0
chr2	135818101	135818550	Plcb4	0	0	0	22	1	21	78	37	41	27	4	23	56	28	28
chr2	154946551	154947900	Itch	2	1	3	0	0	0	0	0	0	0	0	0	0	0	0
chr2	154953151	154954200	Itch	1	0	1	0	0	0	0	0	0	0	0	0	0	0	0
chr2	156039451	156040350	Phf20	1	0	1	0	0	0	0	0	0	0	0	0	0	0	0
chr2	156588001	156588900	Dlgap4	3	1	4	3	1	2	10	5	5	4	3	1	8	4	4
chr2	157385101	157386450	Blcap	6	1	7	29	3	26	130	63	67	105	93	12	206	103	103
chr2	163688851	163689450	Rims4	2	0	2	16	12	4	61	31	30	22	16	6	44	22	22
chr2	164461201	164461500	Wfdc16	2	1	3	3	3	0	12	8	4	11	4	7	16	7	9
chr2	171948451	171949050	Gm14271	2	0	2	1	0	1	2	1	1	2	1	1	4	2	2
chr2	174121201	174121800	Gnas	5	0	5	3	1	2	20	10	10	12	10	2	26	13	13
chr2	174172051	174172650	Gnas	1	1	2	2	0	2	21	10	11	10	6	4	20	10	10
chr2	174869551	174870300	Gm14393	1	0	1	0	0	0	0	0	0	0	0	0	0	0	0
chr2	177027001	177028500	Gm14409	2	1	3	4	2	2	11	8	3	7	7	0	7	7	0
chr2	177337501	177338550	Gm14406	2	1	3	0	0	0	0	0	0	0	0	0	0	0	0
chr2	180810301	180811050	Kcnq2	2	3	5	9	4	5	45	23	22	7	6	1	16	8	8
chr3	3865351	3865950	Hnf4g	1	0	1	0	0	0	0	0	0	0	0	0	0	0	0
chr3	4768951	4769550	SNORA38	1	1	2	0	0	0	0	0	0	0	0	0	0	0	0
chr3	12412051	12412650	Gm2464	1	1	2	0	0	0	0	0	0	0	0	0	0	0	0
chr3	24231751	24232650	Gm7536	2	3	5	11	7	4	63	35	28	16	12	4	36	17	19
chr3	32616151	32616450	Actl6a	7	0	7	0	0	0	2	1	1	1	1	0	1	1	0
chr3	32703301	32704050	Usp13	2	0	2	0	0	0	0	0	0	0	0	0	0	0	0
chr3	37567951	37568550	Spry1	1	2	3	1	1	0	6	3	3	7	5	2	14	7	7
chr3	47715301	47715600	1700018B24Rik	1	0	1	0	0	0	0	0	0	0	0	0	0	0	0
chr3	55813051	55813800	Nbea	1	1	2	56	37	19	228	116	112	106	70	36	212	106	106
chr3	58294201	58295100	Tsc22d2	1	3	4	47	25	22	216	109	107	66	40	26	116	58	58
chr3	69522001	69522600	Rpl32-ps	1	0	1	16	3	13	84	43	41	25	3	22	51	25	26
chr3	82783201	82783800	Fgg	1	0	1	3	3	0	8	4	4	1	1	0	2	1	1
chr3	89931751	89932200	Nup210l	3	0	3	15	12	3	63	32	31	19	17	2	36	18	18
chr3	91296751	91297050	9130204L05Rik	1	0	1	0	0	0	0	0	0	0	0	0	0	0	0
chr3	110128951	110129400	Prmt6	0	4	4	0	0	0	0	0	0	0	0	0	0	0	0
chr3	114577351	114577950	Olfm3	1	0	1	0	0	0	0	0	0	0	0	0	0	0	0
chr3	122359801	122360250	Fnbp1l	1	0	1	0	0	0	0	0	0	0	0	0	0	0	0
chr3	139226551	139227300	B930007M17Rik	3	0	3	0	0	0	0	0	0	0	0	0	0	0	0
chr3	151986751	151987650	Fam73a	0	2	2	0	0	0	0	0	0	0	0	0	0	0	0
chr4	15168601	15169350	Tmem64	0	2	2	0	0	0	0	0	0	0	0	0	0	0	0
chr4	18145351	18145950	Mmp16	3	0	3	0	0	0	0	0	0	0	0	0	0	0	0
chr4	32037301	32038200	Map3k7	1	0	1	0	0	0	0	0	0	0	0	0	0	0	0
chr4	32039401	32040450	Map3k7	2	0	2	0	0	0	0	0	0	0	0	0	0	0	0
chr4	32883301	32884050	Lyrm2	0	2	2	0	0	0	0	0	0	0	0	0	0	0	0
chr4	32980951	32981850	Ankrd6	1	0	1	32	15	17	127	64	63	54	25	29	108	54	54
chr4	34937701	34938300	Mob3b	1	0	1	58	12	46	262	118	144	69	7	62	200	91	109
chr4	43314001	43315050	Atp8b5	3	0	3	0	0	0	0	0	0	0	0	0	0	0	0
chr4	55012201	55012950	Zfp462	1	0	1	0	0	0	0	0	0	0	0	0	0	0	0
chr4	59045101	59045700	Gm20503	1	0	1	0	0	0	0	0	0	0	0	0	0	0	0
chr4	59511301	59511900	Rod1	1	0	1	0	0	0	0	0	0	0	0	0	0	0	0
chr4	60045451	60046200	Mup6	1	0	1	0	0	0	0	0	0	0	0	0	0	0	0
chr4	61582651	61583700	Mup5	2	0	2	0	0	0	0	0	0	0	0	0	0	0	0
chr4	77815951	77816550	Ptprd	3	0	3	4	3	1	16	8	8	4	1	3	10	5	5
chr4	101543401	101544150	C130073F10Rik	0	2	2	0	0	0	0	0	0	0	0	0	0	0	0
chr4	107826301	107827050	Scp2	0	2	2	0	0	0	0	0	0	0	0	0	0	0	0
chr4	128262751	128263350	Zscan20	1	0	1	21	13	8	89	45	44	40	19	21	82	41	41
chr4	128756251	128757000	Rnf19b	2	0	2	33	20	13	137	68	69	55	40	15	108	54	54
chr4	129109801	129110700	Zbtb8b	4	1	5	19	10	9	72	36	36	21	11	10	46	23	23
chr4	133715401	133717350	Ccdc21	0	4	4	0	0	0	0	0	0	0	0	0	0	0	0
chr4	138508201	138508800	Rnf186	1	0	1	0	0	0	0	0	0	0	0	0	0	0	0
chr4	140379151	140380200	Padi1	2	2	4	0	0	0	0	0	0	0	0	0	0	0	0
chr4	141410101	141411450	Efhd2	2	0	2	58	56	2	321	169	152	62	59	3	135	69	66
chr4	142323601	142324350	Prdm2	1	0	1	1	1	0	3	1	2	2	1	1	4	2	2
chr4	143573701	143574300	Pramef17	1	0	1	0	0	0	0	0	0	0	0	0	0	0	0
chr4	146846701	146847450	Gm16889	1	0	1	0	0	0	0	0	0	0	0	0	0	0	0
chr4	147789451	147790200	Ubiad1	3	0	3	0	0	0	0	0	0	0	0	0	0	0	0
chr4	149162701	149163450	Gm16188	1	0	1	8	2	6	47	23	24	19	6	13	40	20	20
chr4	154346401	154347450	Pank4	4	0	4	171	77	94	489	240	249	249	107	142	411	206	205
chr4	155031451	155031750	Mib2	1	1	2	4	2	2	12	6	6	5	3	2	10	5	5
chr4	155550001	155551800	Agrn	3	0	3	88	47	41	325	165	160	157	74	83	304	152	152
chr4	155552701	155553300	Agrn	0	1	1	58	33	25	218	107	111	63	35	28	123	62	61
chr5	10070701	10071300	Gm10482	1	0	1	1	1	0	5	2	3	1	1	0	2	1	1
chr5	24005551	24006150	Agap3	1	0	1	5	1	4	18	9	9	16	9	7	28	14	14
chr5	24737101	24738000	Galnt11	0	2	2	0	0	0	0	0	0	0	0	0	0	0	0
chr5	28216651	28217400	Gm5551	6	0	6	63	45	18	226	116	110	56	37	19	111	56	55
chr5	43599751	43600650	Cpeb2	0	2	2	0	0	0	0	0	0	0	0	0	0	0	0
chr5	43767451	43768050	U7	1	0	1	0	0	0	0	0	0	0	0	0	0	0	0
chr5	50092651	50093100	Kcnip4	1	0	1	0	0	0	0	0	0	0	0	0	0	0	0
chr5	52907101	52907850	Lgi2	2	0	2	8	3	5	54	26	28	32	15	17	62	31	31
chr5	59487901	59488500	U6	1	0	1	0	0	0	8	3	5	6	5	1	15	7	8
chr5	65213101	65213700	Klf3	2	0	2	39	1	38	235	114	121	78	8	70	166	83	83
chr5	75386251	75386850	Chic2	1	0	1	27	25	2	115	59	56	23	23	0	52	26	26
chr5	83248651	83249100	U6	2	0	2	4	3	1	12	6	6	0	0	0	0	0	0
chr5	89943751	89944500	Npffr2	3	0	3	0	0	0	0	0	0	0	0	0	0	0	0
chr5	94036351	94037550	C87414	1	1	2	0	0	0	0	0	0	0	0	0	0	0	0
chr5	100242601	100243200	SNORD33	1	0	1	0	0	0	0	0	0	0	0	0	0	0	0
chr5	104462401	104462850	Hsd17b11	1	0	1	1	1	0	16	8	8	5	5	0	12	6	6
chr5	104490751	104491500	Nudt9	2	0	2	28	16	12	144	72	72	53	30	23	90	45	45
chr5	110335501	110336400	Gm16739	0	2	2	0	0	0	0	0	0	0	0	0	0	0	0
chr5	114074251	114074850	Cmklr1	2	0	2	27	16	11	121	63	58	60	30	30	121	61	60
chr5	115253101	115253700	Ankrd13a	2	0	2	22	22	0	90	45	45	34	34	0	74	37	37
chr5	116352751	116353050	Cit	2	1	3	19	11	8	87	44	43	34	14	20	70	35	35
chr5	117798751	117799650	Vsig10	1	1	2	51	25	26	163	80	83	71	33	38	121	58	63
chr5	118775101	118775550	SNORA17	1	0	1	19	14	5	74	38	36	27	17	10	53	26	27
chr5	122643451	122644200	Hvcn1	0	2	2	0	0	0	0	0	0	0	0	0	0	0	0
chr5	130162651	130164450	Zfp11	5	2	7	163	82	81	698	350	348	211	105	106	403	201	202
chr5	135034201	135034650	Gm52	1	0	1	6	1	5	40	19	21	10	1	9	20	10	10
chr5	135825451	135826500	Fkbp6	2	2	4	92	40	52	312	155	157	117	65	52	210	105	105
chr5	136587901	136588650	Rasa4	1	1	2	8	1	7	52	26	26	16	3	13	32	16	16
chr5	142945801	142946400	C330006K01Rik	1	1	2	17	9	8	52	26	26	20	7	13	40	20	20
chr5	143890501	143891400	Olfr718-ps1	2	0	2	58	16	42	220	107	113	85	22	63	160	80	80
chr6	4697701	4698300	Peg10	1	1	2	13	3	10	72	30	42	47	38	9	84	44	40
chr6	8565151	8565750	Ica1	1	0	1	0	0	0	0	0	0	0	0	0	0	0	0
chr6	10136101	10136700	AC141876.1	0	0	0	0	0	0	0	0	0	0	0	0	0	0	0
chr6	14254651	14255100	U6	1	0	1	0	0	0	0	0	0	0	0	0	0	0	0
chr6	24556651	24556950	Lmod2	2	0	2	11	10	1	38	21	17	29	26	3	62	31	31
chr6	29042401	29043150	Lep	2	0	2	18	7	11	66	33	33	32	17	15	64	32	32
chr6	30687001	30689250	Mest	12	3	15	70	5	65	281	138	143	106	60	46	202	101	101
chr6	37659751	37660350	AC157101.1	1	0	1	7	6	1	39	19	20	9	9	0	25	12	13
chr6	58856551	58857450	Herc3	5	3	8	20	2	18	82	41	41	42	37	5	88	44	44
chr6	65020651	65021400	Smarcad1	1	1	2	0	0	0	0	0	0	0	0	0	0	0	0
chr6	81814351	81815100	SNORA17	3	0	3	0	0	0	0	0	0	0	0	0	0	0	0
chr6	101079151	101079600	Pdzrn3	1	0	1	0	0	0	4	2	2	2	1	1	4	2	2
chr6	101100151	101100750	Pdzrn3	1	0	1	12	3	9	46	23	23	12	3	9	24	12	12
chr6	104980951	104981250	Cntn6	1	0	1	0	0	0	0	0	0	0	0	0	0	0	0
chr6	116191801	116192700	D6Wsu116e	12	0	12	123	93	30	435	253	182	248	154	94	418	228	190
chr6	120037651	120038250	Ninj2	1	0	1	7	7	0	16	8	8	4	4	0	8	4	4
chr6	121277251	121277700	Slc6a13	2	0	2	12	11	1	56	30	26	22	20	2	44	22	22
chr6	129892201	129892800	Klra5	1	0	1	0	0	0	0	0	0	0	0	0	0	0	0
chr6	136431001	136431600	Gm6728	1	1	2	0	0	0	0	0	0	0	0	0	0	0	0
chr6	139479751	139480500	Rergl	1	0	1	0	0	0	0	0	0	0	0	0	0	0	0
chr6	140259901	140260800	n-R5s168	2	0	2	0	0	0	0	0	0	0	0	0	0	0	0
chr6	140274901	140275500	n-R5s168	1	0	1	0	0	0	0	0	0	0	0	0	0	0	0
chr6	140933701	140935050	Gm11077	2	0	2	0	0	0	0	0	0	0	0	0	0	0	0
chr6	142097401	142098150	Slco1a6	1	0	1	0	0	0	0	0	0	0	0	0	0	0	0
chr6	142104151	142104750	Slco1a6	1	0	1	0	0	0	0	0	0	0	0	0	0	0	0
chr6	142433851	142434600	Ldhb	2	0	2	0	0	0	0	0	0	0	0	0	0	0	0
chr6	143831851	143832750	Sox5	1	0	1	0	0	0	0	0	0	0	0	0	0	0	0
chr6	146638201	146639100	4930479D17Rik	1	0	1	0	0	0	0	0	0	0	0	0	0	0	0
chr6	149309851	149311650	2810474O19Rik	2	7	9	80	44	36	289	146	143	46	23	23	81	41	40
chr7	6084151	6084750	Zfp787	2	6	8	7	4	3	26	13	13	17	9	8	34	17	17
chr7	6681751	6682500	Peg3	4	1	5	33	1	32	195	97	98	100	97	3	204	102	102
chr7	6682651	6683250	Peg3	3	1	4	18	1	17	82	40	42	30	27	3	60	30	30
chr7	13896601	13897200	Lig1	2	0	2	0	0	0	0	0	0	0	0	0	0	0	0
chr7	16850101	16850850	C5ar1	1	0	1	27	16	11	109	53	56	49	29	20	90	45	45
chr7	31474351	31475100	2200002J24Rik	0	2	2	0	0	0	0	0	0	0	0	0	0	0	0
chr7	34963351	34964250	Pdcd2l	1	1	2	6	2	4	24	13	11	6	3	3	8	5	3
chr7	47037451	47038050	U6	1	0	1	0	0	0	0	0	0	0	0	0	0	0	0
chr7	48881701	48882600	2610021A01Rik	1	0	1	0	0	0	0	0	0	0	0	0	0	0	0
chr7	62969251	62969850	U7	1	0	1	0	0	0	0	0	0	0	0	0	0	0	0
chr7	67148701	67150350	Snrpn	10	3	13	74	2	72	312	150	162	209	109	100	373	188	185
chr7	71272051	71272800	Trpm1	0	2	2	0	0	0	0	0	0	0	0	0	0	0	0
chr7	74501401	74502000	Mef2a	2	0	2	2	1	1	9	5	4	4	1	3	9	4	5
chr7	89235001	89235750	Sh3gl3	3	0	3	4	4	0	14	7	7	9	8	1	18	9	9
chr7	96421501	96422400	Tmem135	1	0	1	0	0	0	0	0	0	2	2	0	4	2	2
chr7	96802351	96803100	Me3	1	0	1	0	0	0	0	0	0	0	0	0	0	0	0
chr7	103472701	103473300	Odz4	1	0	1	2	2	0	10	6	4	8	7	1	13	8	5
chr7	108716701	108717450	Art2a-ps	1	0	1	0	0	0	0	0	0	0	0	0	0	0	0
chr7	112767151	112768050	Trim3	1	2	3	25	23	2	73	37	36	27	24	3	58	29	29
chr7	113806051	113806950	Olfr693	0	2	2	0	0	0	0	0	0	0	0	0	0	0	0
chr7	115973401	115974000	Olfr514	1	0	1	0	0	0	0	0	0	0	0	0	0	0	0
chr7	116487901	116488650	Stk33	2	0	2	0	0	0	0	0	0	0	0	0	0	0	0
chr7	116590501	116591100	Trim66	3	0	3	0	0	0	0	0	0	0	0	0	0	0	0
chr7	134379151	134379900	Zfp553	1	1	2	51	0	51	199	99	100	44	2	42	105	52	53
chr7	134754301	134755950	Zfp629	6	1	7	81	50	31	297	149	148	156	85	71	266	133	133
chr7	140081101	140081850	Fgfr2	2	0	2	31	18	13	157	78	79	45	22	23	89	44	45
chr7	140504701	140505300	Ctbp2	2	0	2	34	22	12	141	71	70	55	45	10	116	58	58
chr7	149765701	149766450	H19	3	0	3	21	19	2	98	50	48	41	24	17	84	42	42
chr7	149767501	149768250	H19	3	0	3	35	34	1	180	94	86	98	60	38	176	88	88
chr7	150481201	150481950	Kcnq1	3	1	4	14	1	13	71	32	39	18	15	3	38	19	19
chr8	5943151	5943750	AC134552.1	1	1	2	0	0	0	0	0	0	0	0	0	0	0	0
chr8	11608351	11609250	Ankrd10	2	3	5	23	16	7	83	49	34	38	29	9	75	39	36
chr8	11815651	11816250	Arhgef7	2	0	2	10	4	6	30	15	15	22	6	16	42	21	21
chr8	14958601	14959350	Arhgef10	3	1	4	26	21	5	121	61	60	26	26	0	52	26	26
chr8	18579601	18580050	Mcph1	1	0	1	0	0	0	0	0	0	0	0	0	0	0	0
chr8	23661601	23662200	Slc20a2	1	0	1	0	0	0	0	0	0	0	0	0	0	0	0
chr8	23930701	23931150	U6	1	0	1	14	5	9	38	19	19	15	7	8	28	14	14
chr8	24013201	24014100	Myst3	1	0	1	15	7	8	66	33	33	19	7	12	38	19	19
chr8	33587251	33588000	Gm5908	1	3	4	33	29	4	59	50	9	32	28	4	25	23	2
chr8	34597651	34598700	Tex15	3	0	3	0	0	0	0	0	0	0	0	0	0	0	0
chr8	35719951	35720700	Dusp4	1	0	1	0	0	0	0	0	0	0	0	0	0	0	0
chr8	35723401	35724300	Dusp4	1	0	1	0	0	0	0	0	0	0	0	0	0	0	0
chr8	36917101	36917550	Cldn23	1	0	1	0	0	0	0	0	0	0	0	0	0	0	0
chr8	48879601	48880500	Cldn24	4	0	4	0	0	0	0	0	0	0	0	0	0	0	0
chr8	65497051	65497800	Spock3	1	0	1	0	0	0	0	0	0	0	0	0	0	0	0
chr8	71489551	71490450	Lpl	2	0	2	0	0	0	0	0	0	0	0	0	0	0	0
chr8	79972201	79973700	Arhgap10	19	0	19	172	112	60	490	280	210	195	125	70	277	153	124
chr8	81112051	81112800	Slc10a7	4	0	4	32	27	5	121	69	52	37	31	6	65	36	29
chr8	87654451	87656250	Zfp791	0	3	3	0	0	0	0	0	0	0	0	0	0	0	0
chr8	88211101	88211550	Neto2	1	0	1	0	0	0	0	0	0	0	0	0	0	0	0
chr8	91684051	91684500	Gm5356	2	0	2	0	0	0	0	0	0	0	0	0	0	0	0
chr8	92448451	92449350	SNORA17	1	0	1	0	0	0	0	0	0	0	0	0	0	0	0
chr8	93300151	93301200	Chd9	3	1	4	0	0	0	0	0	0	0	0	0	0	0	0
chr8	98094751	98095200	Prss54	1	0	1	0	0	0	0	0	0	0	0	0	0	0	0
chr8	106796101	106796850	Cmtm2a	1	0	1	0	0	0	0	0	0	0	0	0	0	0	0
chr8	106889101	106890000	Cmtm4	1	2	3	0	0	0	0	0	0	0	0	0	0	0	0
chr8	108502201	108502800	Dpep3	1	0	1	0	0	0	0	0	0	0	0	0	0	0	0
chr8	119328751	119329350	Cdyl2	1	0	1	0	0	0	0	0	0	0	0	0	0	0	0
chr8	119426851	119427750	2310061C15Rik	2	0	2	0	0	0	0	0	0	0	0	0	0	0	0
chr8	122419651	122420400	Usp10	0	2	2	0	0	0	0	0	0	0	0	0	0	0	0
chr8	125388751	125389650	Gm20388	2	0	2	51	34	17	166	83	83	74	35	39	127	64	63
chr8	125689201	125689950	Gm20388	0	2	2	0	0	0	0	0	0	0	0	0	0	0	0
chr8	129009901	129010350	Gm17296	1	0	1	0	0	0	0	0	0	0	0	0	0	0	0
chr8	129130051	129130500	Irf2bp2	1	0	1	0	0	0	0	0	0	0	0	0	0	0	0
chr8	130138351	130139100	Pard3	10	0	10	60	56	4	256	141	115	36	33	3	79	39	40
chr9	3141601	3142200	4930433N12Rik	1	0	1	0	0	0	0	0	0	0	0	0	0	0	0
chr9	19379701	19380150	Olfr854	0	0	0	0	0	0	0	0	0	0	0	0	0	0	0
chr9	36865351	36865800	Pknox2	1	1	2	38	38	0	154	79	75	55	53	2	109	55	54
chr9	38220301	38221500	Olfr147	5	0	5	0	0	0	0	0	0	0	0	0	0	0	0
chr9	38224801	38225700	Olfr901	3	0	3	0	0	0	0	0	0	0	0	0	0	0	0
chr9	38881351	38881950	AC073947.1	3	0	3	49	46	3	161	104	57	50	46	4	93	53	40
chr9	42736651	42737400	Grik4	2	1	3	9	3	6	50	25	25	15	12	3	31	16	15
chr9	46383151	46384050	SNORA17	3	0	3	19	11	8	84	41	43	32	14	18	60	30	30
chr9	53849251	53850150	Tnfaip8l3	2	0	2	0	0	0	0	0	0	0	0	0	0	0	0
chr9	75222601	75223050	Mapk6	0	0	0	45	3	42	180	86	94	72	4	68	142	71	71
chr9	79852051	79853400	Filip1	2	0	2	141	74	67	637	318	319	98	53	45	186	93	93
chr9	87896851	87897150	SNORA17	1	0	1	0	0	0	0	0	0	0	0	0	0	0	0
chr9	89774251	89775000	Rasgrf1	6	2	8	0	0	0	0	0	0	0	0	0	0	0	0
chr9	92136451	92137800	Plscr1	2	0	2	9	8	1	48	25	23	20	17	3	40	20	20
chr9	92830351	92831100	Plod2	2	0	2	0	0	0	0	0	0	0	0	0	0	0	0
chr9	93524551	93524850	U1	1	0	1	0	0	0	0	0	0	0	0	0	0	0	0
chr9	98044651	98045250	2610303G11Rik	1	0	1	3	1	2	15	8	7	7	5	2	13	7	6
chr9	109478551	109479300	Fbxw15	0	2	2	0	0	0	0	0	0	0	0	0	0	0	0
chr9	115191901	115192800	Stt3b	6	1	7	0	0	0	0	0	0	0	0	0	0	0	0
chr9	115460251	115461000	n-R5s92	3	0	3	0	0	0	0	0	0	0	0	0	0	0	0
chr9	119795251	119796150	Gm2449	0	9	9	5	3	2	19	9	10	3	1	2	6	3	3
chr9	120549751	120550350	5830454E08Rik	1	0	1	0	0	0	0	0	0	0	0	0	0	0	0
chr10	3102451	3102900	Cnksr3	1	0	1	0	0	0	0	0	0	0	0	0	0	0	0
chr10	12810301	12811350	Plagl1	6	2	8	25	2	23	121	60	61	59	52	7	122	61	61
chr10	17961301	17961750	Gm10827	1	0	1	0	0	0	0	0	0	0	0	0	0	0	0
chr10	22454701	22455600	Tbpl1	0	2	2	0	0	0	0	0	0	0	0	0	0	0	0
chr10	25692751	25693200	Tmem200a	1	0	1	0	0	0	0	0	0	0	0	0	0	0	0
chr10	38860501	38861250	Tube1	1	1	2	85	60	25	283	153	130	124	95	29	221	113	108
chr10	39699301	39699750	BC021785	1	0	1	0	0	0	4	2	2	1	1	0	2	1	1
chr10	41118601	41119350	Akd1	2	0	2	5	4	1	31	17	14	18	10	8	38	19	19
chr10	41157151	41157900	Akd1	0	2	2	0	0	0	0	0	0	0	0	0	0	0	0
chr10	41678251	41678850	Armc2	2	0	2	33	16	17	159	81	78	50	26	24	92	46	46
chr10	41924851	41925150	Foxo3	3	1	4	36	19	17	145	73	72	65	33	32	124	62	62
chr10	50146051	50146800	Ascc3	0	2	2	0	0	0	0	0	0	0	0	0	0	0	0
chr10	50214751	50215200	Ascc3	1	0	1	0	0	0	0	0	0	0	0	0	0	0	0
chr10	51607051	51607950	SNORA17	2	0	2	0	0	0	0	0	0	0	0	0	0	0	0
chr10	57669451	57698250	Dux	2	0	2	781	159	622	3285	1194	2091	1190	251	939	2438	902	1536
chr10	66192451	66193050	1110002J07Rik	2	0	2	19	15	4	67	35	32	23	14	9	48	24	24
chr10	77271751	77272350	Gm7137	1	0	1	0	0	0	0	0	0	0	0	0	0	0	0
chr10	79201651	79202700	Polrmt	1	3	4	23	8	15	104	52	52	66	31	35	122	61	61
chr10	82283401	82283700	1700028I16Rik	1	0	1	9	3	6	38	17	21	18	0	18	45	22	23
chr10	82927951	82929150	Aldh1l2	0	2	2	20	17	3	39	34	5	32	20	12	42	29	13
chr10	84966151	84966750	Btbd11	1	0	1	45	25	20	165	81	84	64	32	32	127	64	63
chr10	88120501	88120950	Spic	1	0	1	9	9	0	28	18	10	12	12	0	23	13	10
chr10	88153501	88154250	Spic	2	1	3	18	15	3	101	50	51	11	6	5	23	11	12
chr10	92215651	92217000	4930485B16Rik	1	0	1	0	0	0	0	0	0	0	0	0	0	0	0
chr10	99071251	99071850	Csl	1	0	1	0	0	0	0	0	0	0	0	0	0	0	0
chr10	116404501	116405250	D630029K05Rik	0	0	0	8	6	2	54	26	28	21	12	9	42	21	21
chr10	121465651	121466250	Srgap1	1	0	1	1	0	1	15	8	7	8	6	2	16	8	8
chr10	121578151	121578750	Tmem5	1	0	1	0	0	0	0	0	0	0	0	0	0	0	0
chr11	5262151	5263050	Znrf3	2	0	2	7	6	1	28	15	13	14	10	4	21	11	10
chr11	6657001	6657750	Gm11981	0	2	2	0	0	0	0	0	0	0	0	0	0	0	0
chr11	8820901	8821800	Pkd1l1	0	2	2	0	0	0	0	0	0	0	0	0	0	0	0
chr11	11925901	11926500	Grb10	4	0	4	8	0	8	49	23	26	17	16	1	38	19	19
chr11	17108251	17108850	Wdr92	0	9	9	95	78	17	344	182	162	144	124	20	270	144	126
chr11	22871851	22873050	Commd1	0	2	2	64	3	61	258	122	136	89	85	4	191	96	95
chr11	30642451	30643050	Gm12100	1	0	1	0	0	0	0	0	0	0	0	0	0	0	0
chr11	31347301	31348500	Stc2	2	0	2	0	0	0	0	0	0	0	0	0	0	0	0
chr11	52425451	52426050	Fstl4	2	0	2	0	0	0	0	0	0	0	0	0	0	0	0
chr11	70176601	70177350	Alox15	2	1	3	0	0	0	0	0	0	0	0	0	0	0	0
chr11	72879151	72879900	1200014J11Rik	8	0	8	23	19	4	48	31	17	32	23	9	52	33	19
chr11	73951201	73951800	Olfr401	2	0	2	0	0	0	0	0	0	0	0	0	0	0	0
chr11	76362901	76363650	Abr	0	2	2	0	0	0	0	0	0	0	0	0	0	0	0
chr11	79049851	79050450	Wsb1	1	0	1	10	7	3	44	14	30	15	15	0	40	19	21
chr11	85469701	85470600	Bcas3	2	0	2	5	3	2	34	18	16	5	3	2	10	5	5
chr11	86696401	86697000	Ypel2	0	2	2	0	0	0	0	0	0	0	0	0	0	0	0
chr11	88756651	88757700	U6	0	2	2	0	0	0	0	0	0	0	0	0	0	0	0
chr11	99712051	99712800	Krtap4-16	14	0	14	28	23	5	71	39	32	16	10	6	26	11	15
chr11	100524151	100524750	Zfp385c	1	0	1	0	0	0	0	0	0	0	0	0	0	0	0
chr11	102945601	102946350	Plcd3	0	2	2	0	0	0	0	0	0	0	0	0	0	0	0
chr11	115302601	115303200	4933422H20Rik	2	0	2	40	36	4	173	88	85	91	75	16	176	88	88
chr11	117465751	117466350	2900041M22Rik	2	0	2	43	42	1	177	96	81	83	68	15	161	83	78
chr11	120223051	120223650	Fscn2	2	3	5	15	11	4	90	45	45	15	9	6	30	15	15
chr12	7019101	7019700	Gm17295	3	0	3	4	3	1	20	10	10	8	5	3	16	8	8
chr12	13443601	13444350	Nbas	1	0	1	64	17	47	295	140	155	111	21	90	206	102	104
chr12	17130001	17130450	Kcnf1	0	0	0	0	0	0	0	0	0	0	0	0	0	0	0
chr12	18191851	18192750	Gm4983	2	1	3	0	0	0	0	0	0	0	0	0	0	0	0
chr12	18908251	18909000	Gm3944	2	1	3	0	0	0	0	0	0	0	0	0	0	0	0
chr12	19249651	19250700	Gm5784	0	2	2	0	0	0	0	0	0	0	0	0	0	0	0
chr12	19331401	19332300	Gm5784	3	1	4	0	0	0	0	0	0	0	0	0	0	0	0
chr12	19838551	19839300	AC134254.1	1	1	2	0	0	0	0	0	0	0	0	0	0	0	0
chr12	20005051	20006100	AC134254.1	3	1	4	0	0	0	0	0	0	0	0	0	0	0	0
chr12	20141551	20142450	AC134254.1	3	1	4	0	0	0	0	0	0	0	0	0	0	0	0
chr12	20547451	20548500	Gm10479	3	1	4	0	0	0	0	0	0	0	0	0	0	0	0
chr12	20705401	20706150	1700030C10Rik	0	2	2	0	0	0	0	0	0	0	0	0	0	0	0
chr12	20803051	20804100	1700030C10Rik	3	1	4	0	0	0	0	0	0	0	0	0	0	0	0
chr12	21636451	21637500	Gm17680	3	1	4	0	0	0	0	0	0	0	0	0	0	0	0
chr12	22741801	22742700	AC122327.1	3	0	3	0	0	0	0	0	0	0	0	0	0	0	0
chr12	23036701	23037600	2410018L13Rik	2	1	3	0	0	0	0	0	0	0	0	0	0	0	0
chr12	23326351	23327250	Gm17391	3	0	3	0	0	0	0	0	0	0	0	0	0	0	0
chr12	23930251	23931150	Gm10330	2	1	3	0	0	0	0	0	0	0	0	0	0	0	0
chr12	24261601	24262500	Gm10330	2	1	3	0	0	0	0	0	0	0	0	0	0	0	0
chr12	24995551	24996900	Gm9312	3	1	4	0	0	0	0	0	0	0	0	0	0	0	0
chr12	63635851	63636450	AC159639.1	1	0	1	0	0	0	0	0	0	0	0	0	0	0	0
chr12	70648501	70649100	AC153658.1	0	2	2	0	0	0	0	0	0	0	0	0	0	0	0
chr12	72249301	72249600	2700049A03Rik	2	0	2	6	3	3	40	19	21	18	7	11	36	18	18
chr12	72342901	72343500	2700049A03Rik	3	0	3	71	71	0	302	155	147	87	86	1	182	91	91
chr12	73715851	73716300	1810048J11Rik	1	0	1	0	0	0	0	0	0	0	0	0	0	0	0
chr12	75226801	75227550	Syt16	2	0	2	50	19	31	218	107	111	94	46	48	184	92	92
chr12	77756101	77756850	Spnb1	1	0	1	0	0	0	0	0	0	0	0	0	0	0	0
chr12	81382501	81382800	Gm17301	1	0	1	0	0	0	0	0	0	0	0	0	0	0	0
chr12	85343701	85344600	Acot1	2	0	2	0	0	0	0	0	0	0	0	0	0	0	0
chr12	86472151	86472750	Dlst	2	0	2	14	9	5	50	25	25	35	11	24	62	31	31
chr12	89330251	89331150	Gm6804	0	2	2	0	0	0	0	0	0	0	0	0	0	0	0
chr12	92466151	92466750	4930534B04Rik	0	0	0	0	0	0	0	0	0	0	0	0	0	0	0
chr12	92887051	92887650	Ston2	3	0	3	74	5	69	299	135	164	130	17	113	242	117	125
chr12	110765251	110766150	Meg3	2	1	3	25	16	9	113	58	55	23	14	9	46	23	23
chr12	110766151	110767050	Meg3	5	0	5	75	55	20	248	124	124	136	59	77	258	129	129
chr12	113258551	113259150	Tdrd9	0	2	2	0	0	0	0	0	0	0	0	0	0	0	0
chr12	114127501	114129300	Gm17723	2	0	2	18	9	9	54	38	16	14	8	6	13	7	6
chr12	117427951	117428550	U6	1	0	1	0	0	0	0	0	0	0	0	0	0	0	0
chr12	120032551	120033900	7SK	2	0	2	0	0	0	0	0	0	0	0	0	0	0	0
chr13	13511851	13512600	7SK	1	1	2	0	0	0	0	0	0	0	0	0	0	0	0
chr13	13986001	13986600	B3galnt2	1	0	1	12	2	10	58	30	28	9	3	6	18	9	9
chr13	24321901	24322350	Lrrc16a	1	0	1	4	3	1	18	9	9	5	4	1	10	5	5
chr13	25142101	25142700	Dcdc2a	1	0	1	3	1	2	9	5	4	7	7	0	16	8	8
chr13	29861401	29862150	Cdkal1	2	1	3	15	9	6	58	29	29	13	9	4	26	13	13
chr13	46867801	46868550	Kif13a	0	2	2	63	30	33	202	103	99	82	40	42	158	79	79
chr13	47105101	47105850	Nhlrc1	2	0	2	72	55	17	270	165	105	87	51	36	151	79	72
chr13	47106001	47106750	Nhlrc1	4	0	4	116	94	22	426	223	203	160	131	29	306	154	152
chr13	49840501	49841250	Iars	3	0	3	0	0	0	0	0	0	0	0	0	0	0	0
chr13	51181051	51181950	Spin1	2	0	2	16	11	5	67	36	31	28	13	15	58	28	30
chr13	55114351	55114950	Hk3	1	3	4	44	25	19	173	87	86	71	39	32	130	65	65
chr13	60585601	60586200	AC123619.1	2	0	2	11	6	5	66	31	35	20	17	3	47	23	24
chr13	64270801	64271700	Habp4	6	0	6	0	0	0	0	0	0	0	0	0	0	0	0
chr13	64979251	64980000	Cntnap3	1	0	1	0	0	0	0	0	0	0	0	0	0	0	0
chr13	64986151	64986900	Cntnap3	1	0	1	0	0	0	0	0	0	0	0	0	0	0	0
chr13	65619601	65620650	Gm10139	1	0	1	0	0	0	0	0	0	0	0	0	0	0	0
chr13	66097651	66099300	Gm10324	2	0	2	0	0	0	0	0	0	0	0	0	0	0	0
chr13	66113101	66114000	Gm10324	1	0	1	0	0	0	0	0	0	0	0	0	0	0	0
chr13	66119701	66120600	Gm10324	2	0	2	0	0	0	0	0	0	0	0	0	0	0	0
chr13	66720151	66721200	Zfp640	1	0	1	0	0	0	0	0	0	0	0	0	0	0	0
chr13	68095651	68096400	BC048507	1	0	1	0	0	0	0	0	0	0	0	0	0	0	0
chr13	68609251	68609850	Mtrr	1	0	1	0	0	0	0	0	0	0	0	0	0	0	0
chr13	71157001	71159850	Mir466f-4	11	0	11	18	17	1	88	55	33	17	17	0	31	20	11
chr13	81203401	81204000	9330111N05Rik	2	0	2	77	40	37	237	137	100	68	32	36	110	60	50
chr13	81224701	81225600	9330111N05Rik	1	0	1	0	0	0	0	0	0	0	0	0	0	0	0
chr13	84376351	84377250	Tmem161b	2	1	3	0	0	0	0	0	0	0	0	0	0	0	0
chr13	95512351	95512800	Tbca	1	0	1	0	0	0	0	0	0	0	0	0	0	0	0
chr13	99673951	99674700	Tnpo1	2	3	5	3	3	0	11	6	5	4	4	0	8	4	4
chr13	99763801	99764700	1700024P04Rik	0	2	2	0	0	0	0	0	0	0	0	0	0	0	0
chr13	100370251	100370850	Gm17568	1	0	1	0	0	0	3	2	1	4	4	0	8	4	4
chr13	107577451	107578650	Ipo11	2	0	2	13	13	0	47	26	21	12	12	0	24	12	12
chr13	110648701	110649150	Pde4d	1	0	1	0	0	0	0	0	0	0	0	0	0	0	0
chr13	113308051	113308950	Il31ra	4	0	4	0	0	0	0	0	0	0	0	0	0	0	0
chr13	115213351	115213950	Fst	2	0	2	21	16	5	107	54	53	31	28	3	62	31	31
chr13	118859251	118860150	SNORA17	1	0	1	0	0	0	0	0	0	0	0	0	0	0	0
chr13	118862101	118863150	SNORA17	2	0	2	0	0	0	0	0	0	0	0	0	0	0	0
chr14	8633401	8634000	Gm10044	2	0	2	62	58	4	221	124	97	84	75	9	158	81	77
chr14	15854701	15855150	Nek10	2	0	2	6	5	1	28	17	11	17	16	1	23	16	7
chr14	18901951	18902700	Thrb	1	0	1	0	0	0	0	0	0	0	0	0	0	0	0
chr14	21193351	21193650	Fam149b	1	0	1	0	0	0	0	0	0	0	0	0	0	0	0
chr14	27628951	27629550	Dnahc12	2	0	2	13	5	8	54	27	27	17	11	6	32	16	16
chr14	38439151	38439750	SNORA17	1	0	1	0	0	0	0	0	0	0	0	0	0	0	0
chr14	48923401	48924000	Peli2	1	1	2	0	0	0	0	0	0	0	0	0	0	0	0
chr14	50427451	50428350	U6	2	0	2	0	0	0	0	0	0	0	0	0	0	0	0
chr14	50826601	50827200	Olfr730	0	1	1	0	0	0	0	0	0	0	0	0	0	0	0
chr14	54094651	54095550	Gm13950	2	0	2	2	2	0	11	8	3	5	4	1	10	6	4
chr14	63787501	63788250	Fdft1	1	1	2	0	0	0	0	0	0	0	0	0	0	0	0
chr14	68739301	68740200	Nefm	4	0	4	125	65	60	321	163	158	210	108	102	285	146	139
chr14	75825151	75825750	Siah3	1	0	1	0	0	0	0	0	0	1	1	0	2	1	1
chr14	79060501	79061100	Dgkh	2	0	2	0	0	0	0	0	0	0	0	0	0	0	0
chr14	80262151	80262600	Gm6999	1	0	1	0	0	0	0	0	0	0	0	0	0	0	0
chr14	88007551	88008600	Tdrd3	1	0	1	0	0	0	0	0	0	0	0	0	0	0	0
chr14	91089601	91090050	SNORA17	1	0	1	0	0	0	0	0	0	0	0	0	0	0	0
chr14	91868701	91869300	SNORA17	1	0	1	0	0	0	0	0	0	0	0	0	0	0	0
chr14	94336201	94336950	Pcdh9	2	0	2	0	0	0	0	0	0	0	0	0	0	0	0
chr14	96689401	96690450	Klhl1	2	0	2	0	0	0	0	0	0	0	0	0	0	0	0
chr14	99982351	99983400	U2	6	0	6	0	0	0	0	0	0	0	0	0	0	0	0
chr14	102330301	102330750	Lmo7	4	0	4	25	5	20	121	59	62	32	8	24	67	33	34
chr14	105612901	105613500	U6	1	0	1	0	0	0	0	0	0	0	0	0	0	0	0
chr14	118262101	118262550	Gpc6	1	0	1	5	4	1	32	18	14	5	5	0	12	6	6
chr14	118554751	118555800	Gpr180	1	0	1	57	6	51	379	149	230	69	9	60	223	83	140
chr14	118818601	118819500	Gm17668	1	0	1	79	31	48	296	145	151	138	55	83	246	119	127
chr15	4029301	4030050	Oxct1	2	0	2	29	26	3	170	90	80	55	48	7	116	58	58
chr15	9174451	9175050	Ugt3a1	1	0	1	0	0	0	0	0	0	0	0	0	0	0	0
chr15	14410201	14411100	AC124226.1	3	0	3	0	0	0	0	0	0	0	0	0	0	0	0
chr15	21984751	21985500	Cdh12	1	0	1	16	10	6	53	22	31	13	7	6	30	11	19
chr15	27444451	27445200	Ank	2	0	2	29	15	14	162	79	83	40	25	15	80	40	40
chr15	51913651	51914250	Aard	1	0	1	0	0	0	0	0	0	0	0	0	0	0	0
chr15	56007451	56008050	Sntb1	1	0	1	0	0	0	0	0	0	0	0	0	0	0	0
chr15	56636401	56637000	Has2as	1	0	1	0	0	0	0	0	0	0	0	0	0	0	0
chr15	57702301	57703200	Derl1	2	0	2	30	22	8	73	43	30	41	33	8	65	37	28
chr15	58145401	58146150	Gm15943	1	1	2	24	23	1	112	59	53	38	31	7	74	38	36
chr15	72640051	72640950	Trappc9	5	2	7	46	12	34	226	111	115	158	136	22	320	160	160
chr15	89373151	89373900	Shank3	2	2	4	23	13	10	98	49	49	43	14	29	72	36	36
chr15	93887851	93888900	Adamts20	1	0	1	0	0	0	0	0	0	0	0	0	0	0	0
chr15	96071851	96072900	2610037D02Rik	3	0	3	11	4	7	42	21	21	17	7	10	36	18	18
chr15	99701101	99701850	Lima1	2	0	2	2	2	0	6	3	3	1	1	0	3	2	1
chr15	100372951	100373550	Tcfcp2	1	0	1	1	0	1	6	3	3	1	0	1	2	1	1
chr16	10187101	10188300	Atf7ip2	4	0	4	0	0	0	0	0	0	0	0	0	0	0	0
chr16	21658651	21659250	2510009E07Rik	2	0	2	0	0	0	0	0	0	0	0	0	0	0	0
chr16	30709501	30709800	U6	1	0	1	0	0	0	12	6	6	7	5	2	14	7	7
chr16	44245051	44245500	Sidt1	1	2	3	22	14	8	81	40	41	32	19	13	64	32	32
chr16	57045301	57046050	2310005G13Rik	0	0	0	34	19	15	186	98	88	26	11	15	55	27	28
chr16	62879251	62880750	Pros1	3	0	3	0	0	0	0	0	0	0	0	0	0	0	0
chr16	67630201	67630650	Cadm2	1	0	1	0	0	0	0	0	0	0	0	0	0	0	0
chr16	67636501	67636950	Cadm2	1	0	1	0	0	0	0	0	0	0	0	0	0	0	0
chr16	67636951	67637400	Cadm2	1	0	1	1	1	0	11	5	6	6	6	0	10	6	4
chr16	69865051	69865800	Speer2	3	0	3	0	0	0	0	0	0	0	0	0	0	0	0
chr16	76142851	76143600	SNORA17	0	2	2	0	0	0	0	0	0	0	0	0	0	0	0
chr16	81015751	81016500	Ncam2	3	0	3	0	0	0	0	0	0	0	0	0	0	0	0
chr16	82677901	82678500	U6	2	1	3	0	0	0	0	0	0	0	0	0	0	0	0
chr16	83340151	83340900	U6	1	0	1	0	0	0	0	0	0	0	0	0	0	0	0
chr16	88968601	88969200	AY026312	1	0	1	0	0	0	0	0	0	0	0	0	0	0	0
chr16	93705301	93706050	Dopey2	0	2	2	0	0	0	0	0	0	0	0	0	0	0	0
chr17	3029701	3030150	SNORA40	0	0	0	1	1	0	13	13	0	4	1	3	21	17	4
chr17	6253351	6254400	Tulp4	3	1	4	2	2	0	17	11	6	20	15	5	21	12	9
chr17	6324451	6325200	Gm17692	2	1	3	24	13	11	52	27	25	27	18	9	30	19	11
chr17	6493201	6493650	Gm2792	2	1	3	0	0	0	0	0	0	0	0	0	0	0	0
chr17	6943351	6944250	Ezr	3	0	3	51	29	22	215	106	109	95	45	50	182	91	91
chr17	6949201	6950100	Ezr	6	0	6	32	30	2	141	85	56	43	39	4	75	48	27
chr17	6952651	6953250	Ezr	1	0	1	53	49	4	200	108	92	43	41	2	95	48	47
chr17	7397101	7397700	Rps6ka2	3	0	3	29	1	28	152	70	82	82	5	77	191	94	97
chr17	12934051	12935700	Igf2r	8	1	9	18	2	16	93	46	47	46	35	11	101	51	50
chr17	17480551	17481000	Gm6712	1	0	1	1	1	0	4	3	1	5	5	0	13	8	5
chr17	23712901	23713650	Zfp13	3	1	4	31	15	16	137	68	69	114	52	62	214	107	107
chr17	27487801	27488250	Gm10505	1	0	1	0	0	0	0	0	0	0	0	0	0	0	0
chr17	28813801	28814400	Slc26a8	2	0	2	22	8	14	98	48	50	53	24	29	98	49	49
chr17	29526001	29526750	Fgd2	2	0	2	53	7	46	247	116	131	62	4	58	156	76	80
chr17	30279151	30279600	Zfand3	1	0	1	0	0	0	0	0	0	0	0	0	0	0	0
chr17	34918501	34919400	Cyp21a1	3	1	4	0	0	0	0	0	0	0	0	0	0	0	0
chr17	44607601	44608050	Runx2	1	0	1	1	1	0	9	4	5	8	7	1	16	8	8
chr17	54643201	54644100	Gm17474	2	0	2	6	6	0	36	17	19	2	2	0	11	6	5
chr17	60450301	60450900	U1	1	0	1	0	0	0	0	0	0	0	0	0	0	0	0
chr17	61619701	61620450	7SK	2	0	2	0	0	0	0	0	0	0	0	0	0	0	0
chr17	72216301	72216750	Alk	1	0	1	9	3	6	34	17	17	11	4	7	26	13	13
chr17	75958951	75959550	Fam98a	1	0	1	0	0	0	0	0	0	0	0	0	0	0	0
chr17	85297351	85298100	1110020A21Rik	1	0	1	0	0	0	0	0	0	0	0	0	0	0	0
chr17	89760301	89760750	Fshr	1	0	1	0	0	0	0	0	0	0	0	0	0	0	0
chr18	5438251	5438850	Gm10125	1	0	1	0	0	0	0	0	0	0	0	0	0	0	0
chr18	6146851	6147600	Arhgap12	2	0	2	2	2	0	6	4	2	3	2	1	6	3	3
chr18	7725001	7725600	Mpp7	1	0	1	0	0	0	0	0	0	0	0	0	0	0	0
chr18	10044001	10044750	Usp14	1	0	1	0	0	0	0	0	0	0	0	0	0	0	0
chr18	13131451	13132500	Impact	5	2	7	50	1	49	210	100	110	113	102	11	228	114	114
chr18	19135351	19136100	7SK	1	0	1	0	0	0	0	0	0	0	0	0	0	0	0
chr18	22439251	22439700	Asxl3	1	0	1	0	0	0	0	0	0	0	0	0	0	0	0
chr18	32304001	32304600	Proc	0	0	0	0	0	0	0	0	0	0	0	0	0	0	0
chr18	35687401	35688150	Gm5239	3	0	3	0	0	0	0	0	0	0	0	0	0	0	0
chr18	55479901	55480650	U6	2	0	2	0	0	0	0	0	0	0	0	0	0	0	0
chr18	62436601	62437050	Htr4	1	0	1	0	0	0	0	0	0	0	0	0	0	0	0
chr18	71241151	71241750	Dcc	1	0	1	0	0	0	0	0	0	0	0	0	0	0	0
chr18	74054251	74055000	Mro	4	0	4	0	0	0	0	0	0	0	0	0	0	0	0
chr18	74118751	74119500	Mapk4	3	0	3	2	2	0	12	6	6	5	3	2	10	5	5
chr18	74519851	74521050	Ccdc11	3	0	3	0	0	0	0	0	0	0	0	0	0	0	0
chr18	74524051	74525400	Ccdc11	5	0	5	6	4	2	26	13	13	6	1	5	12	6	6
chr18	80502451	80503200	Kcng2	2	0	2	55	28	27	232	116	116	98	54	44	186	93	93
chr18	82898701	82899600	AC113104.1	10	0	10	189	98	91	666	327	339	334	156	178	488	223	265
chr18	85383301	85383750	Fbxo15	1	0	1	1	0	1	3	2	1	1	1	0	2	1	1
chr19	7073701	7074450	Fermt3	2	0	2	64	36	28	248	124	124	96	47	49	190	95	95
chr19	16217551	16218000	Gnaq	1	0	1	23	18	5	92	47	45	26	22	4	52	26	26
chr19	21118051	21118650	Tmc1	1	0	1	43	20	23	164	84	80	50	35	15	95	48	47
chr19	28151401	28152150	Rfx3	3	0	3	19	17	2	80	41	39	17	16	1	36	18	18
chr19	29728051	29728650	Ermp1	1	0	1	37	0	37	185	89	96	69	9	60	146	73	73
chr19	38450251	38450850	Tmem20	0	2	2	0	0	0	0	0	0	0	0	0	0	0	0
chr19	39821701	39822150	Cyp2c68	1	0	1	0	0	0	0	0	0	0	0	0	0	0	0
chr19	41487601	41488350	Pik3ap1	2	1	3	16	9	7	39	20	19	15	6	9	30	15	15
chr19	41684851	41685600	Slit1	2	0	2	33	19	14	111	54	57	46	20	26	88	44	44
chr19	42424501	42424950	Crtac1	1	0	1	0	0	0	0	0	0	0	0	0	0	0	0
chr19	46662451	46663050	Sfxn2	2	0	2	17	8	9	48	24	24	16	8	8	32	16	16
chr19	55667401	55668150	Vti1a	2	0	2	20	7	13	107	56	51	35	19	16	75	37	38
chrX	8214001	8214300	Ssxb3	0	0	0	0	0	0	0	0	0	0	0	0	0	0	0
chrX	8305951	8306550	Ssx9	0	0	0	0	0	0	0	0	0	0	0	0	0	0	0
chrX	10860301	10860750	Gm14483	1	0	1	0	0	0	3	1	2	2	2	0	4	2	2
chrX	14101801	14102100	U2	1	0	1	0	0	0	0	0	0	0	0	0	0	0	0
chrX	22459951	22460400	U6	1	0	1	10	8	2	49	39	10	27	25	2	45	39	6
chrX	30138601	30139650	Gm2777	2	0	2	0	0	0	0	0	0	0	0	0	0	0	0
chrX	32058751	32117100	Gm2964	2	2	4	1066	156	910	4677	1590	3087	1520	206	1314	3275	1109	2166
chrX	40735051	40735350	Odz1	1	0	1	0	0	0	0	0	0	0	0	0	0	0	0
chrX	64011601	64012200	Mir743	1	0	1	0	0	0	0	0	0	0	0	0	0	0	0
chrX	88375951	88376700	Gm14773	1	0	1	0	0	0	0	0	0	0	0	0	0	0	0
chrX	98287201	98287950	Snx12	1	0	1	0	0	0	0	0	0	0	0	0	0	0	0
chrX	109862251	109862700	Pof1b	1	0	1	0	0	0	0	0	0	0	0	0	0	0	0
chrX	110229601	110230200	Chm	0	3	3	15	0	15	70	35	35	17	17	0	34	17	17
chrX	122022001	122022600	Gm17714	0	0	0	0	0	0	0	0	0	0	0	0	0	0	0
chrX	123706351	123706650	Gm382	1	0	1	0	0	0	0	0	0	0	0	0	0	0	0
chrX	148957201	148957800	Gm8464	3	0	3	0	0	0	0	0	0	0	0	0	0	0	0
chrX	159004801	159005400	Reps2	2	2	4	56	16	40	163	69	94	41	32	9	40	31	9
chrX	159783001	159783300	U6atac	1	0	1	0	0	0	0	0	0	0	0	0	0	0	0
chrY	321901	322500	n-R5s1	1	0	1	0	0	0	8	4	4	4	1	3	7	3	4
chrY	334801	335850	n-R5s1	2	5	7	0	0	0	0	0	0	0	0	0	0	0	0
chrY	508501	508800	Uty	1	0	1	0	0	0	0	0	0	0	0	0	0	0	0
chrY	2039401	2040300	Gm4064	2	0	2	0	0	0	0	0	0	0	0	0	0	0	0
