# Supplementary material for: ZFP57 recognizes multiple and closely spaced sequence motif variants to maintain repressive epigenetic marks in mouse embryonic stem cells
Source: Nucleic Acids Res. 2015 Oct 19;44(3):1118–32. doi: 10.1093/nar/gkv1059 (PMC4756812; doi:10.1093/nar/gkv1059)
Supplement: SUPPLEMENTARY DATA [file supp_gkv1059_nar-02093-m-2015-File018.xlsx]

## Sheet: Informative ZFP57 peaks
Peak_ID	Chromosome	Start	End	xJB1	xBJ1	S	Type
Ncoa2	chr1	13425301	13425900	83	75	44	monoallelic_genome_B6
Ube2w	chr1	16590451	16591500	8	18	59.5	monoallelic_genome_JF1
Prim2	chr1	33584101	33584700	38	55	15	biallelic
Gpr1	chr1	63246451	63247350	2	93	70	monoallelic_imprinting_maternal
Xrcc5	chr1	72385951	72386850	91	94	61.5	monoallelic_genome_B6
Dner	chr1	84380101	84380850	74	69	32	monoallelic_genome_B6
Hdac4	chr1	93836851	93837600	0	5	74	monoallelic_genome_JF1
Epb4.1l5	chr1	121451101	121452000	4	10	67.5	monoallelic_genome_JF1
Gm16083	chr1	132435451	132435900	20	69	40	monoallelic_imprinting_maternal
Dyrk3	chr1	133026001	133026750	33	59	22	biallelic
Dusp27	chr1	168028501	168029100	88	99	61	monoallelic_genome_B6
mmu-mir-1194	chr1	168513901	168515100	33	64	24.5	biallelic
Smyd3_1	chr1	181153801	181154250	63	63	18	biallelic
Smyd3_2	chr1	181327351	181328100	92	97	64	monoallelic_genome_B6
Rrp15	chr1	188545051	188545500	28	29	34	monoallelic_genome_JF1
Kcnk2	chr1	190966351	190966950	32	67	27	monoallelic_imprinting_maternal
Gm347	chr2	28249051	28249950	98	100	71.5	monoallelic_genome_B6
Lrp1b	chr2	40439851	40440900	75	71	34	monoallelic_genome_B6
Cpxm1	chr2	130210501	130211250	88	75	49	monoallelic_genome_B6
Plcb4	chr2	135818101	135818550	5	15	64	monoallelic_genome_JF1
Blcap	chr2	157385101	157386450	10	89	60	monoallelic_imprinting_maternal
Rims4	chr2	163688851	163689450	75	73	35	monoallelic_genome_B6
Nbea	chr3	55813051	55813800	66	66	22.5	biallelic
Tsc22d2	chr3	58294201	58295100	53	61	7	biallelic
Rpl32-ps	chr3	69522001	69522600	19	12	51.5	monoallelic_genome_JF1
Nup210l	chr3	89931751	89932200	80	89	48	monoallelic_genome_B6
Ankrd6	chr4	32980951	32981850	47	46	6.5	biallelic
Mob3b	chr4	34937701	34938300	21	10	50.5	monoallelic_genome_JF1
Zscan20	chr4	128262751	128263350	62	48	12.5	biallelic
Zbtb8b	chr4	129109801	129110700	53	52	2.5	biallelic
Efhd2	chr4	141410101	141411450	97	95	68	monoallelic_genome_B6
Gm16188	chr4	149162701	149163450	25	32	35.5	monoallelic_genome_JF1
Pank4	chr4	154346401	154347450	45	43	10	biallelic
Agrn_1	chr4	155550001	155551800	53	47	4	biallelic
Agrn_2	chr4	155552701	155553300	57	56	8.5	biallelic
Lgi2	chr5	52907101	52907850	38	47	15	biallelic
Klf3	chr5	65213101	65213700	3	10	68.5	monoallelic_genome_JF1
Chic2	chr5	75386251	75386850	93	100	66.5	monoallelic_genome_B6
Nudt9	chr5	104490751	104491500	57	57	9	biallelic
Cmklr1	chr5	114074251	114074850	59	50	8.5	biallelic
Ankrd13a	chr5	115253101	115253700	100	100	73.5	monoallelic_genome_B6
Cit	chr5	116352751	116353050	58	41	12	biallelic
Vsig10	chr5	117798751	117799650	49	46	4.5	biallelic
Zfp11	chr5	130162651	130164450	50	50	1.5	biallelic
Gm52	chr5	135034201	135034650	17	10	54.5	monoallelic_genome_JF1
Fkbp6	chr5	135825451	135826500	43	56	10.5	biallelic
Rasa4	chr5	136587901	136588650	13	19	54	monoallelic_genome_JF1
Olfr718-ps1	chr5	143890501	143891400	28	26	35.5	monoallelic_genome_JF1
Peg10	chr6	4697701	4698300	23	81	43	monoallelic_imprinting_maternal
Lmod2	chr6	24556651	24556950	91	90	59.5	monoallelic_genome_B6
Lep	chr6	29042401	29043150	39	53	13	biallelic
AC157101.1	chr6	37659751	37660350	86	100	59.5	monoallelic_genome_B6
Herc3	chr6	58856551	58857450	10	88	59.5	monoallelic_imprinting_maternal
Pdzrn3	chr6	101100151	101100750	25	25	39	monoallelic_genome_JF1
Slc6a13	chr6	121277251	121277700	92	91	61	monoallelic_genome_B6
2810474O19Rik	chr6	149309851	149311650	55	50	4.5	biallelic
Zfp787	chr7	6084151	6084750	57	53	7	biallelic
Peg3_1	chr7	6681751	6682500	3	97	71	monoallelic_imprinting_maternal
Peg3_2	chr7	6682651	6683250	6	90	64.5	monoallelic_imprinting_maternal
C5ar1	chr7	16850101	16850850	59	59	12	biallelic
Pdcd2l	chr7	34963351	34964250	33	50	18.5	biallelic
Trim3	chr7	112767151	112768050	92	89	60	monoallelic_genome_B6
Zfp553	chr7	134379151	134379900	0	5	74	monoallelic_genome_JF1
Zfp629	chr7	134754301	134755950	62	54	12.5	biallelic
Fgfr2	chr7	140081101	140081850	58	49	8	biallelic
Kcnq1	chr7	150481201	150481950	7	83	60	monoallelic_imprinting_maternal
Ankrd10	chr8	11608351	11609250	70	76	31.5	monoallelic_genome_B6
Arhgef10	chr8	14958601	14959350	81	100	54.5	monoallelic_genome_B6
U6	chr8	23930701	23931150	36	47	17	biallelic
Myst3	chr8	24013201	24014100	47	37	11	biallelic
Gm5908	chr8	33587251	33588000	88	88	55.5	monoallelic_genome_B6
Arhgap10	chr8	79972201	79973700	65	64	20.5	biallelic
Slc10a7	chr8	81112051	81112800	84	84	49.5	monoallelic_genome_B6
Gm20388	chr8	125388751	125389650	67	47	18	biallelic
Pard3	chr8	130138351	130139100	93	92	62.5	monoallelic_genome_B6
Pknox2	chr9	36865351	36865800	100	96	71.5	monoallelic_genome_B6
AC073947.1	chr9	38881351	38881950	94	92	63.5	monoallelic_genome_B6
SNORA17	chr9	46383151	46384050	58	44	10.5	biallelic
Mapk6	chr9	75222601	75223050	7	6	66.5	monoallelic_genome_JF1
Filip1	chr9	79852051	79853400	52	54	2.5	biallelic
Plscr1	chr9	92136451	92137800	89	85	55	monoallelic_genome_B6
Plagl1	chr10	12810301	12811350	8	88	61.5	monoallelic_imprinting_maternal
Tube1	chr10	38860501	38861250	71	77	33	monoallelic_genome_B6
Armc2	chr10	41678251	41678850	48	52	3.5	biallelic
Foxo3	chr10	41924851	41925150	53	51	2	biallelic
Dux	chr10	57669451	57698250	20	21	46	monoallelic_genome_JF1
Polrmt	chr10	79201651	79202700	35	47	18	biallelic
Btbd11	chr10	84966151	84966750	56	50	5.5	biallelic
Spic	chr10	88120501	88120950	100	100	73.5	monoallelic_genome_B6
Znrf3	chr11	5262151	5263050	86	71	45	monoallelic_genome_B6
Grb10	chr11	11925901	11926500	0	94	72.5	monoallelic_imprinting_maternal
Wdr92	chr11	17108251	17108850	82	86	48.5	monoallelic_genome_B6
Commd1	chr11	22871851	22873050	5	96	68.5	monoallelic_imprinting_maternal
1200014J11Rik	chr11	72879151	72879900	83	72	42.5	monoallelic_genome_B6
Wsb1	chr11	79049851	79050450	70	100	43.5	monoallelic_genome_B6
Bcas3	chr11	85469701	85470600	60	60	13.5	biallelic
4933422H20Rik	chr11	115302601	115303200	90	82	54.5	monoallelic_genome_B6
2900041M22Rik	chr11	117465751	117466350	98	82	62.5	monoallelic_genome_B6
Nbas	chr12	13443601	13444350	27	19	40	monoallelic_genome_JF1
2700049A03Rik_1	chr12	72249301	72249600	50	39	7	biallelic
2700049A03Rik_2	chr12	72342901	72343500	100	99	73	monoallelic_genome_B6
Syt16	chr12	75226801	75227550	38	49	14	biallelic
Ston2	chr12	92887051	92887650	7	13	63	monoallelic_genome_JF1
Meg3	chr12	110765251	110766150	64	61	18	biallelic
Gm17723	chr12	114127501	114129300	50	57	4	biallelic
B3galnt2	chr13	13986001	13986600	17	33	43	monoallelic_genome_JF1
Kif13a	chr13	46867801	46868550	48	49	4	biallelic
Nhlrc1	chr13	47106001	47106750	81	82	45.5	monoallelic_genome_B6
Spin1	chr13	51181051	51181950	69	46	20.5	biallelic
Hk3	chr13	55114351	55114950	57	55	8	biallelic
Mir466f-4	chr13	71157001	71159850	94	100	67.5	monoallelic_genome_B6
9330111N05Rik	chr13	81203401	81204000	52	47	3	biallelic
Ipo11	chr13	107577451	107578650	100	100	73.5	monoallelic_genome_B6
Fst	chr13	115213351	115213950	76	90	44.5	monoallelic_genome_B6
Gm10044	chr14	8633401	8634000	94	89	62	monoallelic_genome_B6
Nek10	chr14	15854701	15855150	83	94	53.5	monoallelic_genome_B6
Dnahc12	chr14	27628951	27629550	38	65	20	biallelic
Nefm	chr14	68739301	68740200	52	51	1	biallelic
Lmo7	chr14	102330301	102330750	20	25	44	monoallelic_genome_JF1
Gpc6	chr14	118262101	118262550	80	100	53.5	monoallelic_genome_B6
Gpr180	chr14	118554751	118555800	11	13	59	monoallelic_genome_JF1
Gm17668	chr14	118818601	118819500	39	40	17.5	biallelic
Oxct1	chr15	4029301	4030050	90	87	57	monoallelic_genome_B6
Cdh12	chr15	21984751	21985500	63	54	13.5	biallelic
Ank	chr15	27444451	27445200	52	63	7	biallelic
Derl1	chr15	57702301	57703200	73	80	36.5	monoallelic_genome_B6
Gm15943	chr15	58145401	58146150	96	82	60.5	monoallelic_genome_B6
Trappc9	chr15	72640051	72640950	26	86	42.5	monoallelic_imprinting_maternal
2610037D02Rik	chr15	96071851	96072900	36	41	20	biallelic
Sidt1	chr16	44245051	44245500	64	59	17	biallelic
2310005G13Rik	chr16	57045301	57046050	56	42	9.5	biallelic
Ezr_1	chr17	6943351	6944250	57	47	8	biallelic
Ezr_2	chr17	6949201	6950100	94	91	63	monoallelic_genome_B6
Ezr_3	chr17	6952651	6953250	92	95	63	monoallelic_genome_B6
Rps6ka2	chr17	7397101	7397700	3	6	70.5	monoallelic_genome_JF1
Igf2r	chr17	12934051	12935700	11	76	52.5	monoallelic_imprinting_maternal
Zfp13	chr17	23712901	23713650	48	46	5.5	biallelic
Slc26a8	chr17	28813801	28814400	36	45	18	biallelic
Fgd2	chr17	29526001	29526750	13	6	60.5	monoallelic_genome_JF1
Alk	chr17	72216301	72216750	33	36	25.5	biallelic
Impact	chr18	13131451	13132500	2	90	68.5	monoallelic_imprinting_maternal
Kcng2	chr18	80502451	80503200	51	55	2	biallelic
AC113104.1	chr18	82898701	82899600	52	47	3	biallelic
Fermt3	chr19	7073701	7074450	56	49	6	biallelic
Gnaq	chr19	16217551	16218000	78	85	44	monoallelic_genome_B6
Rfx3	chr19	28151401	28152150	89	94	59.5	monoallelic_genome_B6
Ermp1	chr19	29728051	29728650	0	13	70	monoallelic_genome_JF1
Pik3ap1	chr19	41487601	41488350	56	40	10.5	biallelic
Slit1	chr19	41684851	41685600	58	43	11	biallelic
Sfxn2	chr19	46662451	46663050	47	50	4.5	biallelic
Vti1a	chr19	55667401	55668150	35	54	17.5	biallelic
