# Supplementary material for: ZFP57 recognizes multiple and closely spaced sequence motif variants to maintain repressive epigenetic marks in mouse embryonic stem cells
Source: Nucleic Acids Res. 2015 Oct 19;44(3):1118–32. doi: 10.1093/nar/gkv1059 (PMC4756812; doi:10.1093/nar/gkv1059)
Supplement: SUPPLEMENTARY DATA [file supp_gkv1059_nar-02093-m-2015-File019.xlsx]

## Sheet: SNPs_in_ZFP57_peaks
SNP_ID	Peak_ID	Chromosome	Start	End	Type	B6_JF1_SNP	B6_JF1_Indel	B6 ± 5	JF1 ± 5
1	Ncoa2	chr1	13425414	13425415	monoallelic_genome_B6	A_C	0	CCTCTACCTCT	CCTCTCCCTCT
2	Ncoa2	chr1	13425428	13425429	monoallelic_genome_B6	A_G	0	AATGCAAATAT	AATGCGAATGT
3	Ncoa2	chr1	13425432	13425433	monoallelic_genome_B6	A_G	0	CAAATATTGAA	CGAATGTTGAA
4	Ncoa2	chr1	13425458	13425459	monoallelic_genome_B6	A_G	0	GTAGAAGAGAG	GTAGAGGAGAG
5	Ncoa2	chr1	13425469	13425470	monoallelic_genome_B6	G_A	0	TAGGGGAGGTG	TAGGGAAGGTG
6	Ube2w	chr1	16591042	16591043	monoallelic_genome_JF1	A_C	0	TGCGGAAAACA	TGCGGCAAACA
7	Ube2w	chr1	16591204	16591205	monoallelic_genome_JF1	T_A	0	TTTTTTAAAAA	TTTTTAAAAAA
8	Ube2w	chr1	16591213	16591214	monoallelic_genome_JF1	T_C	0	AAAGGTAATTT	AAAGGCAATTT
9	Prim2	chr1	33584363	33584364	biallelic	T_C	0	GGGAATGAGAC	GGGAACGAGAC
10	Prim2	chr1	33584377	33584378	biallelic	C_T	0	GCTGGCGACAG	GCTGGTGACAG
11	Prim2	chr1	33584604	33584605	biallelic	T_C	0	TCTGATGTCTG	TCTGACATGGG
12	Prim2	chr1	33584605	33584606	biallelic	G_A	0	CTGATGTCTGA	CTGACATGGGA
13	Prim2	chr1	33584607	33584608	biallelic	C_G	0	GATGTCTGACA	GACATGGGACA
14	Prim2	chr1	33584608	33584609	biallelic	T_G	0	ATGTCTGACAT	ACATGGGACAT
15	Gpr1	chr1	63246492	63246493	monoallelic_imprinting_maternal	G_C	0	GGAGCGGGCTA	GGAGCCGGCTA
16	Gpr1	chr1	63246879	63246880	monoallelic_imprinting_maternal	C_T	0	AACTTCTATTT	AACTTTTATTT
17	Gpr1	chr1	63247062	63247063	monoallelic_imprinting_maternal	T_C	0	TGCCTTGCACA	TGCCTCACACA
18	Gpr1	chr1	63247063	63247064	monoallelic_imprinting_maternal	G_A	0	GCCTTGCACAG	GCCTCACACAG
19	Gpr1	chr1	63247071	63247072	monoallelic_imprinting_maternal	T_A	0	CAGCATGCAGA	CAGCAAGCAGA
20	Gpr1	chr1	63247087	63247088	monoallelic_imprinting_maternal	T_A	0	GAACCTAAGGA	GAACCAGAGGA
21	Gpr1	chr1	63247088	63247089	monoallelic_imprinting_maternal	A_G	0	AACCTAAGGAC	AACCAGAGGAC
22	Gpr1	chr1	63247247	63247248	monoallelic_imprinting_maternal	T_C	0	AAACCTGTAAG	AAACCCGTAAG
23	Gpr1	chr1	63247281	63247282	monoallelic_imprinting_maternal	C_G	0	AACCACGGGAC	AACCAGAGGAC
24	Gpr1	chr1	63247282	63247283	monoallelic_imprinting_maternal	G_A	0	ACCACGGGACT	ACCAGAGGACT
25	Xrcc5	chr1	72385975	72385976	monoallelic_genome_B6	G_A	0	ACAACGTGATT	ACAACATGATT
26	Xrcc5	chr1	72386021	72386022	monoallelic_genome_B6	G_A	0	CGAAGGTGAAT	CGAAGATGAAT
27	Xrcc5	chr1	72386032	72386033	monoallelic_genome_B6	A_G	0	GCAGGACTCTC	GCAGGGCTCTC
28	Xrcc5	chr1	72386086	72386087	monoallelic_genome_B6	A_G	0	GAGAAATCGCC	GAGAAGTCGCC
29	Xrcc5	chr1	72386245	72386246	monoallelic_genome_B6	G_A	0	CTGTCGGAGAG	CTGTCAGAGAG
30	Xrcc5	chr1	72386319	72386320	monoallelic_genome_B6	T_C	0	GGTCCTGTGCT	GGTCCCGTGCT
31	Xrcc5	chr1	72386364	72386365	monoallelic_genome_B6	T_C	0	TTCTTTTATAT	TTCTTCTATAT
32	Xrcc5	chr1	72386415	72386416	monoallelic_genome_B6	G_A	0	TAGGCGGCAAA	TAGGCAGCAAA
33	Xrcc5	chr1	72386425	72386426	monoallelic_genome_B6	G_A	0	AATACGTTACC	AATACATTACC
34	Xrcc5	chr1	72386485	72386486	monoallelic_genome_B6	G_A	0	CTTCCGCAGCA	CTTCCAAAGCA
35	Xrcc5	chr1	72386486	72386487	monoallelic_genome_B6	C_A	0	TTCCGCAGCAT	TTCCAAAGCAT
36	Xrcc5	chr1	72386579	72386580	monoallelic_genome_B6	G_A	0	GTGCAGCTGCC	GTGCAACTGCC
37	Dner	chr1	84380298	84380299	monoallelic_genome_B6	G_A	0	GCCCTGGCCCT	GCCCTAGCCCT
38	Dner	chr1	84380328	84380329	monoallelic_genome_B6	G_A	0	GTGACGTCTCC	GTGACATCTCC
39	Dner	chr1	84380631	84380632	monoallelic_genome_B6	G_C	0	GTAGCGGTTAG	GTAGCCGTTAG
40	Dner	chr1	84380714	84380715	monoallelic_genome_B6	C_T	0	CAAGGCTTAAT	CAAGGTTTAAT
41	Dner	chr1	84380744	84380745	monoallelic_genome_B6	C_T	0	GCTGACAAATA	GCTGATAAATA
42	Hdac4	chr1	93837232	93837233	monoallelic_genome_JF1	A_G	0	CATGCAGCAAT	CATGCGGCAAT
43	Hdac4	chr1	93837252	93837253	monoallelic_genome_JF1	T_C	0	AGTGCTGCAGA	AGTGCCGCAGA
44	Epb4.1l5	chr1	121451390	121451391	monoallelic_genome_JF1	G_T	0	GATGTGTACCA	GATGTTTACCA
45	Epb4.1l5	chr1	121451403	121451404	monoallelic_genome_JF1	G_A	0	GTGCTGTTTCT	GTGCTATTTCT
46	Epb4.1l5	chr1	121451496	121451497	monoallelic_genome_JF1	T_C	0	GTCTTTCCAGG	GTCTTCCCAGG
47	Epb4.1l5	chr1	121451552	121451553	monoallelic_genome_JF1	G_A	0	TACAAGTCACC	TACAAATCACC
48	Epb4.1l5	chr1	121451601	121451602	monoallelic_genome_JF1	T_C	0	GTCTTTTGAAA	GTCTTCTGAAA
49	Epb4.1l5	chr1	121451752	121451753	monoallelic_genome_JF1	T_C	0	AAAGGTGGCAC	AAAGGCGGCAC
50	Epb4.1l5	chr1	121451762	121451763	monoallelic_genome_JF1	T_C	0	CTAATTCCTCC	CTAATCCCTCC
51	Gm16083	chr1	132435857	132435858	monoallelic_imprinting_maternal	T_C	0	CCTAGTCAATA	CCTAGCCAATA
52	Dyrk3	chr1	133026042	133026043	biallelic	G_A	0	AGAGCGTCCAG	AGAGCATCCAG
53	Dyrk3	chr1	133026129	133026130	biallelic	C_T	0	TCATACAGGTC	TCATATAGGTC
54	Dusp27	chr1	168028530	168028531	monoallelic_genome_B6	T_G	0	GCCTTTGGTGA	GCCTTGGGTGA
55	Dusp27	chr1	168028536	168028537	monoallelic_genome_B6	T_C	0	GGTGATAGAAA	GGTGACAGAAA
56	Dusp27	chr1	168028546	168028547	monoallelic_genome_B6	A_C	0	AGTGTAAGCTG	AGTGTCAGCTG
57	Dusp27	chr1	168028716	168028717	monoallelic_genome_B6	T_C	0	TTCTTTCCGTG	TTCTTCCCGTG
58	Dusp27	chr1	168028745	168028746	monoallelic_genome_B6	C_T	0	AGGGCCTCATT	AGGGCTTCATT
59	Dusp27	chr1	168028752	168028753	monoallelic_genome_B6	C_A	0	CATTCCGCTCA	CATTCAGCTCA
60	Dusp27	chr1	168028758	168028759	monoallelic_genome_B6	G_T	0	GCTCAGTCCTC	GCTCATTCCTC
61	Dusp27	chr1	168028815	168028816	monoallelic_genome_B6	G_A	0	CAGGCGGCAAT	CAGGCAGCAAT
62	Dusp27	chr1	168029043	168029044	monoallelic_genome_B6	G_T	0	GGCCTGGTCCA	GGCCTTGTCCA
63	mmu-mir-1194	chr1	168514397	168514398	biallelic	T_G	0	GGGGATATGTG	GGGGAGATGTG
64	Smyd3_1	chr1	181153843	181153844	biallelic	A_C	0	GCTTCAGAGCA	GCTTCCGAGCA
65	Smyd3_1	chr1	181153931	181153932	biallelic	C_A	0	CCTCACGGCCG	CCTCAAGGCCA
66	Smyd3_1	chr1	181153936	181153937	biallelic	G_A	0	CGGCCGTGGCT	AGGCCATGGCT
67	Smyd3_1	chr1	181153987	181153988	biallelic	G_A	0	GCTACGCATAC	GCTACACATAC
68	Smyd3_1	chr1	181154037	181154038	biallelic	C_A	0	TACTCCACCGA	TACTCAACGGA
69	Smyd3_1	chr1	181154040	181154041	biallelic	C_G	0	TCCACCGAAGT	TCAACGGAAGT
70	Smyd3_1	chr1	181154160	181154161	biallelic	A_C	0	CCTTTATCGAG	CCTTTCTCACA
71	Smyd3_1	chr1	181154163	181154164	biallelic	G_A	0	TTATCGAGGGT	TTCTCACAGGT
72	Smyd3_1	chr1	181154164	181154165	biallelic	A_C	0	TATCGAGGGTA	TCTCACAGGTA
73	Smyd3_1	chr1	181154165	181154166	biallelic	G_A	0	ATCGAGGGTAA	CTCACAGGTAA
74	Smyd3_1	chr1	181154171	181154172	biallelic	A_C	0	GGTAAATTCAT	GGTAACTTCAT
75	Smyd3_2	chr1	181327765	181327766	monoallelic_genome_B6	A_G	0	AAGAGATGTTC	AAGAGGCGTTC
76	Smyd3_2	chr1	181327766	181327767	monoallelic_genome_B6	T_C	0	AGAGATGTTCG	AGAGGCGTTCG
77	Rrp15	chr1	188545223	188545224	monoallelic_genome_JF1	G_C	0	GCCATGCGCAG	GCCATCCGCAG
78	Rrp15	chr1	188545282	188545283	monoallelic_genome_JF1	C_T	0	CCGCTCAACGG	CCGCTTAACGG
79	Kcnk2	chr1	190966427	190966428	monoallelic_imprinting_maternal	A_G	0	GGGGTAAAGGC	GGGGTGAAGGC
80	Kcnk2	chr1	190966446	190966447	monoallelic_imprinting_maternal	T_G	0	TCTATTCAACT	TCTATGCAACT
81	Kcnk2	chr1	190966524	190966525	monoallelic_imprinting_maternal	A_T	0	CCCACAGTCTG	CCCACTGTCTG
82	Kcnk2	chr1	190966590	190966591	monoallelic_imprinting_maternal	T_C	0	GATTGTCGTCA	GATTGCCGTCA
83	Kcnk2	chr1	190966634	190966635	monoallelic_imprinting_maternal	G_A	0	CGGCAGCTGCT	CGGCAACTGCT
84	Kcnk2	chr1	190966724	190966725	monoallelic_imprinting_maternal	T_C	0	CGCCCTCTCCT	CGCCCCCTCCT
85	Kcnk2	chr1	190966896	190966897	monoallelic_imprinting_maternal	G_A	0	GCTCCGCTTGG	GCTCCACTTGG
86	Kcnk2	chr1	190966907	190966908	monoallelic_imprinting_maternal	G_A	0	GGTGGGCTCCT	GGTGGACTCCT
87	Gm347	chr2	28249069	28249070	monoallelic_genome_B6	T_A	0	CCTTGTAACCC	CCTTGAAACCC
88	Gm347	chr2	28249249	28249250	monoallelic_genome_B6	T_C	2 (-_T)	GCCCCTACCAT	CTCCCCACCAT
89	Gm347	chr2	28249265	28249266	monoallelic_genome_B6	G_A	0	CGTGCGGCACA	CGTGCAGCACA
90	Gm347	chr2	28249697	28249698	monoallelic_genome_B6	G_A	0	CGTGCGGCACA	CGTGCAGCACA
91	Gm347	chr2	28249755	28249756	monoallelic_genome_B6	G_A	0	ATCAGGGCACT	ATCAGAGCACT
92	Gm347	chr2	28249771	28249772	monoallelic_genome_B6	C_T	0	CCACTCTTCAC	CCACTTTTCAC
93	Gm347	chr2	28249816	28249817	monoallelic_genome_B6	C_T	0	AGGACCGGACC	AGGACTGGACC
94	Gm347	chr2	28249930	28249931	monoallelic_genome_B6	C_A	0	TTTTCCAGAAA	TTTTCAAGAAA
95	Lrp1b	chr2	40440256	40440257	monoallelic_genome_B6	A_C	6 (-_C)	CCGAAAGCGTG	CCGAACCGCGT
96	Lrp1b	chr2	40440353	40440354	monoallelic_genome_B6	G_A	0	GAGAAGACCTG	GAGAAAACCTG
97	Lrp1b	chr2	40440372	40440373	monoallelic_genome_B6	C_T	0	AATCCCGGGAC	AATCCTGGGAC
98	Cpxm1	chr2	130210580	130210581	monoallelic_genome_B6	G_T	0	TTTTTGGAAAA	TTTTTTGAAAA
99	Cpxm1	chr2	130210775	130210776	monoallelic_genome_B6	A_G	0	GAGCAACTCCA	GAGCAGCTCCA
100	Cpxm1	chr2	130210999	130211000	monoallelic_genome_B6	A_C	0	TTACCAATGCG	TTACCCATGCG
101	Cpxm1	chr2	130211029	130211030	monoallelic_genome_B6	C_T	0	TGGCCCCGGAG	TGGCCTCGGAG
102	Cpxm1	chr2	130211068	130211069	monoallelic_genome_B6	G_A	0	ATGGCGGTGGC	ATGGCAGTGGC
103	Cpxm1	chr2	130211087	130211088	monoallelic_genome_B6	G_T	0	AAAAGGGCCTT	AAAAGTGCCTT
104	Plcb4	chr2	135818408	135818409	monoallelic_genome_JF1	A_G	0	AAACAAGCATC	AAACAGGCATC
105	Plcb4	chr2	135818437	135818438	monoallelic_genome_JF1	T_G	0	AAACATGAAAG	AAACAGGAAAG
106	Plcb4	chr2	135818465	135818466	monoallelic_genome_JF1	A_G	0	CAGTGAATGAC	CAGTGGATGAC
107	Plcb4	chr2	135818497	135818498	monoallelic_genome_JF1	C_A	0	ATCTGCTATTC	ATCTGATATTC
108	Plcb4	chr2	135818510	135818511	monoallelic_genome_JF1	T_A	0	AAAAGTAAGCC	AAAAGAAAGCC
109	Blcap	chr2	157385230	157385231	monoallelic_imprinting_maternal	C_A	0	TTTGGCACACA	TTTGGAACACA
110	Blcap	chr2	157385243	157385244	monoallelic_imprinting_maternal	C_T	0	AAGCACGCCAA	AAGCATGCCAA
111	Blcap	chr2	157385294	157385295	monoallelic_imprinting_maternal	G_T	0	GCTACGAAGAG	GCTACTAAGAG
112	Blcap	chr2	157385809	157385810	monoallelic_imprinting_maternal	A_G	0	TGGCAAGAGGG	TGGCAGGAGGG
113	Blcap	chr2	157386110	157386111	monoallelic_imprinting_maternal	A_G	0	GCCGCAATCCC	GCCGCGATCCC
114	Rims4	chr2	163689186	163689187	monoallelic_genome_B6	C_T	0	ATCAGCTCTGG	ATCAGTTCTGG
115	Rims4	chr2	163689320	163689321	monoallelic_genome_B6	C_T	0	AGGGACAGGTG	AGGGATAGGTG
116	Rims4	chr2	163689335	163689336	monoallelic_genome_B6	G_A	0	GGGGTGGGGTA	GGGGTAGGGTA
117	Nbea	chr3	55813179	55813180	biallelic	G_A	0	ATGTCGGATAA	ATGTCAGATAA
118	Nbea	chr3	55813293	55813294	biallelic	T_A	0	AATTTTAAAAT	AATTTAAAAAT
119	Nbea	chr3	55813434	55813435	biallelic	C_T	0	GTCACCGTGTA	GTCACTGTGTA
120	Nbea	chr3	55813473	55813474	biallelic	T_G	0	GCGGCTTCTGC	GCGGCGTCTGC
121	Nbea	chr3	55813754	55813755	biallelic	C_T	0	ACTTACTTTGG	ACTTATTTTGG
122	Nbea	chr3	55813799	55813800	biallelic	G_A	0	GAAAAGAATAG	GAAAAAAATAG
123	Tsc22d2	chr3	58294304	58294305	biallelic	T_C	0	CAGGGTGAGAC	CAGGGCGAGAC
124	Tsc22d2	chr3	58294663	58294664	biallelic	G_T	0	CTCTTGCCTCA	CTCTTTCCTCA
125	Tsc22d2	chr3	58294748	58294749	biallelic	A_G	0	TTCTCATCTGC	TTCTCGTCTGG
126	Tsc22d2	chr3	58294753	58294754	biallelic	C_G	0	ATCTGCCTTGA	GTCTGGCTTGA
127	Tsc22d2	chr3	58294891	58294892	biallelic	A_T	0	GGTTTAGTTTT	GGTTTTGCTTT
128	Tsc22d2	chr3	58294893	58294894	biallelic	T_C	0	TTTAGTTTTGT	TTTTGCTTTGT
129	Tsc22d2	chr3	58294940	58294941	biallelic	G_T	0	CCCTCGTTTCA	CCCTCTTTTCA
130	Rpl32-ps	chr3	69522020	69522021	monoallelic_genome_JF1	T_C	0	CAGACTTGAGT	CAGACCCGAGT
131	Rpl32-ps	chr3	69522021	69522022	monoallelic_genome_JF1	T_C	0	AGACTTGAGTC	AGACCCGAGTC
132	Rpl32-ps	chr3	69522115	69522116	monoallelic_genome_JF1	G_A	0	AGCACGGAGTC	AGCACACTGTC
133	Rpl32-ps	chr3	69522116	69522117	monoallelic_genome_JF1	G_C	0	GCACGGAGTCT	GCACACTGTCT
134	Rpl32-ps	chr3	69522117	69522118	monoallelic_genome_JF1	A_T	0	CACGGAGTCTA	CACACTGTCTA
135	Rpl32-ps	chr3	69522154	69522155	monoallelic_genome_JF1	G_T	0	TCTGAGTCAGA	TCTGATTCAGA
136	Rpl32-ps	chr3	69522365	69522366	monoallelic_genome_JF1	A_T	0	ACGTGAAGACA	ACGTGTAGACA
137	Nup210l	chr3	89932070	89932071	monoallelic_genome_B6	T_G	0	ACTCATTGGGA	ACTCAGTGGGA
138	Nup210l	chr3	89932104	89932105	monoallelic_genome_B6	A_G	0	AAAACAGAAAA	AAAACGGAAAA
139	Nup210l	chr3	89932143	89932144	monoallelic_genome_B6	G_A	0	GTGTGGATTTT	GTGTGAATTTT
140	Ankrd6	chr4	32980953	32980954	biallelic	A_G	0	ACCCTAGAGTT	ACCCTGGAGTT
141	Ankrd6	chr4	32981068	32981069	biallelic	C_A	0	ACAGTCCTGCT	ACAGTACTGCT
142	Ankrd6	chr4	32981091	32981092	biallelic	C_T	0	GCGGGCGGCTG	GCGGGTGGCTG
143	Ankrd6	chr4	32981130	32981131	biallelic	C_T	0	AATGTCCTATC	AATGTTCTATC
144	Ankrd6	chr4	32981150	32981151	biallelic	C_T	0	GGAACCACAGG	GGAACTACAGG
145	Mob3b	chr4	34937758	34937759	monoallelic_genome_JF1	G_A	0	ACAGCGGAGAT	ACAGCAGAGAT
146	Mob3b	chr4	34937769	34937770	monoallelic_genome_JF1	T_C	0	GAGAGTTTCTG	GAGAGCTTTTG
147	Mob3b	chr4	34937772	34937773	monoallelic_genome_JF1	C_T	0	AGTTTCTGACA	AGCTTTTGACA
148	Mob3b	chr4	34937798	34937799	monoallelic_genome_JF1	T_C	0	CGACATTGGAT	CGACACAGGAT
149	Mob3b	chr4	34937799	34937800	monoallelic_genome_JF1	T_A	0	GACATTGGATG	GACACAGGATG
150	Mob3b	chr4	34937839	34937840	monoallelic_genome_JF1	C_T	0	TAACTCTGTAA	TAACTTTGTAA
151	Mob3b	chr4	34937908	34937909	monoallelic_genome_JF1	T_A	0	CATTATCTCAG	CATTAACTCAG
152	Mob3b	chr4	34937942	34937943	monoallelic_genome_JF1	A_G	0	GGGGAATGATA	GGGGAGTGATA
153	Mob3b	chr4	34937949	34937950	monoallelic_genome_JF1	A_G	0	GATAAACTTCA	GATAAGCTTCA
154	Mob3b	chr4	34938004	34938005	monoallelic_genome_JF1	C_G	0	GCAGCCTCCAC	GCAGCGTCCAC
155	Mob3b	chr4	34938010	34938011	monoallelic_genome_JF1	C_T	0	TCCACCGCGGC	TCCACTGCGGC
156	Mob3b	chr4	34938049	34938050	monoallelic_genome_JF1	A_G	0	TAACCAGCAGC	TAACCGGCAGC
157	Mob3b	chr4	34938083	34938084	monoallelic_genome_JF1	C_T	0	ATAGGCGCTTG	ATAGGTGCTTG
158	Mob3b	chr4	34938093	34938094	monoallelic_genome_JF1	C_T	0	GGAGTCAAACT	GGAGTTAAACT
159	Mob3b	chr4	34938139	34938140	monoallelic_genome_JF1	C_T	0	ACAATCAACCT	ACAATTAACCT
160	Mob3b	chr4	34938157	34938158	monoallelic_genome_JF1	A_G	0	AATTGAAGTAG	AATTGGAGTAG
161	Mob3b	chr4	34938177	34938178	monoallelic_genome_JF1	C_G	0	TTTGACCAGCA	TTTGAGCAGCA
162	Mob3b	chr4	34938191	34938192	monoallelic_genome_JF1	A_G	0	CTCAGAGTGAT	CTCAGGGTGAT
163	Mob3b	chr4	34938281	34938282	monoallelic_genome_JF1	G_T	0	AAAACGGGGAA	AAAACTGGGGA
164	Mob3b	chr4	34938285	34938286	monoallelic_genome_JF1	A_G	0	CGGGGAAAAAA	CTGGGGAAAAA
165	Zscan20	chr4	128262868	128262869	biallelic	G_A	0	CCCGCGTGGGT	CCCGCATGGGT
166	Zscan20	chr4	128263017	128263018	biallelic	T_C	0	GCACTTGTACG	GCACTCGTACG
167	Zscan20	chr4	128263254	128263255	biallelic	C_T	0	CTTCCCGCACA	CTTCCTGCACA
168	Zscan20	chr4	128263284	128263285	biallelic	C_T	0	CTCGCCACTGT	CTCGCTGCTGT
169	Zscan20	chr4	128263285	128263286	biallelic	A_G	0	TCGCCACTGTG	TCGCTGCTGTG
170	Zscan20	chr4	128263331	128263332	biallelic	C_T	0	AGAAGCACCTT	AGAAGTACCTT
171	Zbtb8b	chr4	129110197	129110198	biallelic	C_T	0	TTCATCTGCAG	TTCATTTGCAG
172	Zbtb8b	chr4	129110585	129110586	biallelic	A_G	0	TTTGCAAATTC	TTTGCGAATTC
173	Efhd2	chr4	141410109	141410110	monoallelic_genome_B6	C_T	0	GAGAGCCACTT	GAGAGTCACTT
174	Efhd2	chr4	141410116	141410117	monoallelic_genome_B6	C_A	0	ACTTTCAAGGG	ACTTTAAAGGG
175	Efhd2	chr4	141410132	141410133	monoallelic_genome_B6	C_T	0	GTCCCCCAAGG	GTCCCTCAAGG
176	Efhd2	chr4	141410170	141410171	monoallelic_genome_B6	A_G	0	TGGGAAGCGAG	TGGGAGGCGAG
177	Efhd2	chr4	141410252	141410253	monoallelic_genome_B6	G_A	0	CTGCTGACTGA	CTGCTAACTGA
178	Efhd2	chr4	141410344	141410345	monoallelic_genome_B6	C_A	0	GGGCCCAGCAG	GGGCCAAGCAG
179	Efhd2	chr4	141410418	141410419	monoallelic_genome_B6	C_T	0	CAGCGCGGCAG	CAGCGTGGCAG
180	Efhd2	chr4	141410476	141410477	monoallelic_genome_B6	A_G	0	GTGGCAGCCAT	GTGGCGGCCAT
181	Efhd2	chr4	141410495	141410496	monoallelic_genome_B6	G_C	0	AGTTGGTTCTC	AGTTGCTTCTC
182	Efhd2	chr4	141410539	141410540	monoallelic_genome_B6	T_C	1 (-_G)	TGTGATGGCTG	GGTGACGGCTG
183	Efhd2	chr4	141410552	141410553	monoallelic_genome_B6	T_A	0	TGGACTCCGCA	TGGACACCACA
184	Efhd2	chr4	141410555	141410556	monoallelic_genome_B6	G_A	0	ACTCCGCAGCT	ACACCACAGCT
185	Efhd2	chr4	141410843	141410844	monoallelic_genome_B6	T_G	0	GTCACTGTTTT	GTCACGGTTTT
186	Efhd2	chr4	141410878	141410879	monoallelic_genome_B6	G_A	4 (-_G)	TGATTGATGCC	GATGTATTGCC
187	Efhd2	chr4	141410879	141410880	monoallelic_genome_B6	A_T	3 (-_G)	GATTGATGCCT	ATGTATTGCCT
188	Efhd2	chr4	141410929	141410930	monoallelic_genome_B6	G_A	0	AAGCCGGATAG	AAGCCAGATAG
189	Efhd2	chr4	141410960	141410961	monoallelic_genome_B6	C_T	0	TCCTCCTTTGC	TCCTCTTCTGC
190	Efhd2	chr4	141410962	141410963	monoallelic_genome_B6	T_C	0	CTCCTTTGCTG	CTCTTCTGCTG
191	Efhd2	chr4	141410975	141410976	monoallelic_genome_B6	G_A	0	CCCACGTTCAA	CCCACATTCAG
192	Efhd2	chr4	141410980	141410981	monoallelic_genome_B6	A_G	0	GTTCAAATAAA	ATTCAGATAAA
193	Efhd2	chr4	141411017	141411018	monoallelic_genome_B6	T_C	0	CTCCATTCTGT	CTCCACTCTGT
194	Efhd2	chr4	141411085	141411086	monoallelic_genome_B6	A_C	0	ATGGCAAGTCT	ATGGCCAGTCT
195	Efhd2	chr4	141411137	141411138	monoallelic_genome_B6	G_T	0	GAAAAGTAACC	GAAAATTAACC
196	Efhd2	chr4	141411168	141411169	monoallelic_genome_B6	G_A	0	GTGGGGTGTGA	GTGGGATGTGA
197	Efhd2	chr4	141411251	141411252	monoallelic_genome_B6	A_G	0	AAAGGAACAGG	AAAGGGACAGG
198	Efhd2	chr4	141411372	141411373	monoallelic_genome_B6	G_C	0	AGAATGGTGGC	AGAATCGTGGC
199	Gm16188	chr4	149162701	149162702	monoallelic_genome_JF1	C_T	0	ACCAGCGAGGG	ACCAGTGAGGG
200	Gm16188	chr4	149162754	149162755	monoallelic_genome_JF1	G_A	0	GAAGGGCTAAT	GAAGGACTAAT
201	Gm16188	chr4	149162778	149162779	monoallelic_genome_JF1	G_A	0	TGGGCGTTCCA	TGGGCATTCCA
202	Gm16188	chr4	149162811	149162812	monoallelic_genome_JF1	A_G	0	AGGTCATCAGA	AGGTCGTCAGA
203	Gm16188	chr4	149163298	149163299	monoallelic_genome_JF1	C_T	0	ATTGTCATTTG	ATTGTTATTTG
204	Pank4	chr4	154346400	154346401	biallelic	T_C	0	CTGGCTGGGCA	CTGGCCGGGCA
205	Pank4	chr4	154346479	154346480	biallelic	G_C	0	GTAGCGTGTAA	GTAGCCTGTAA
206	Pank4	chr4	154346696	154346697	biallelic	C_T	0	CCTTCCGGAGC	CCTTCTGGAGC
207	Pank4	chr4	154346912	154346913	biallelic	A_G	0	CTCGCAGCCAG	CTCGCGGCCAG
208	Pank4	chr4	154346948	154346949	biallelic	C_T	0	GCTCTCCCTGG	GCTCTTCCTAG
209	Pank4	chr4	154346952	154346953	biallelic	G_A	0	TCCCTGGAATG	TTCCTAGAATG
210	Pank4	chr4	154347069	154347070	biallelic	G_A	0	GGGAGGCTCCT	GGGAGACTCCT
211	Pank4	chr4	154347211	154347212	biallelic	A_T	0	ATATAAGTCTG	ATATATGTCCG
212	Pank4	chr4	154347215	154347216	biallelic	T_C	0	AAGTCTGGGAA	ATGTCCGGGAA
213	Pank4	chr4	154347263	154347264	biallelic	T_G	0	CGTAATCCACC	CGTAAGCTACC
214	Pank4	chr4	154347265	154347266	biallelic	C_T	0	TAATCCACCAC	TAAGCTACCAC
215	Pank4	chr4	154347280	154347281	biallelic	A_G	0	CACACAGCTGC	CACACGGCTGC
216	Pank4	chr4	154347301	154347302	biallelic	C_A	0	TCGACCCAGCT	TCGACACGGCT
217	Pank4	chr4	154347303	154347304	biallelic	A_G	0	GACCCAGCTGC	GACACGGCTGC
218	Pank4	chr4	154347417	154347418	biallelic	G_A	0	GGAACGGTTGC	GGAACAGTTGC
219	Agrn_1	chr4	155550183	155550184	biallelic	T_C	0	ATCAATAATGA	ATCAACAATAA
220	Agrn_1	chr4	155550187	155550188	biallelic	G_A	0	ATAATGATAAA	ACAATAATAAA
221	Agrn_1	chr4	155550348	155550349	biallelic	C_T	0	AGCAGCGACGT	AGCAGTGACGT
222	Agrn_1	chr4	155550376	155550377	biallelic	T_C	0	TCACATCTGGC	TCACACCCGGC
223	Agrn_1	chr4	155550378	155550379	biallelic	T_C	0	ACATCTGGCCT	ACACCCGGCCT
224	Agrn_1	chr4	155550406	155550407	biallelic	A_G	0	GTGCTATAGGT	GTGCTGTAGGT
225	Agrn_1	chr4	155550560	155550561	biallelic	G_A	0	GGCCCGTCTTC	GGCCCATCTTC
226	Agrn_1	chr4	155550725	155550726	biallelic	C_T	0	CGCACCGGTTA	CGCACTGGTTA
227	Agrn_1	chr4	155551057	155551058	biallelic	T_C	0	GGTCCTACTCA	GGTCCCACTCA
228	Agrn_1	chr4	155551263	155551264	biallelic	G_A	0	TCTGGGGAAGA	TCTGGAGAAGA
229	Agrn_1	chr4	155551292	155551293	biallelic	A_G	0	ACCAGAAGCCT	ACCAGGAGCCT
230	Agrn_1	chr4	155551628	155551629	biallelic	C_A	0	TCTCCCGGGTG	TCTCCAGGGTG
231	Agrn_2	chr4	155552834	155552835	biallelic	A_C	0	CAGAAACAGGG	CAGAACCAGGG
232	Agrn_2	chr4	155552858	155552859	biallelic	G_A	0	CAGTGGCAGGG	CAGTGACAGGG
233	Agrn_2	chr4	155552868	155552869	biallelic	A_G	0	GCGGAATCCAT	GCGGAGTCCAT
234	Agrn_2	chr4	155552991	155552992	biallelic	A_G	0	CCATCATCTCC	CCATCGTCTCC
235	Agrn_2	chr4	155553143	155553144	biallelic	A_T	0	AGGAGATGTCA	AGGAGTTGTCA
236	Agrn_2	chr4	155553166	155553167	biallelic	G_A	0	GAAGAGTCACG	GAAGAATCACG
237	Agrn_2	chr4	155553180	155553181	biallelic	C_G	0	GGGGACAAGCC	GGGGAGAAGCC
238	Agrn_2	chr4	155553193	155553194	biallelic	G_A	0	GCAGGGTGTTT	GCAGGATGTTT
239	Agrn_2	chr4	155553199	155553200	biallelic	T_C	0	TGTTTTGCTTA	TGTTTCGCTTA
240	Agrn_2	chr4	155553297	155553298	biallelic	A_G	0	CCATCACTGCC	CCATCGCTGCC
241	Lgi2	chr5	52907649	52907650	biallelic	A_G	0	AGCAGACTCCC	AGCAGGCTCCC
242	Lgi2	chr5	52907694	52907695	biallelic	C_T	0	ATGCACGATCT	ATGCATGATCT
243	Lgi2	chr5	52907707	52907708	biallelic	T_C	0	GTCCATGGGGG	GTCCACGGGGG
244	Lgi2	chr5	52907731	52907732	biallelic	G_A	0	CTGAGGCCAGG	CTGAGACCAGG
245	Klf3	chr5	65213411	65213412	monoallelic_genome_JF1	C_G	0	GTACCCCTGTC	GTACCGCTGTC
246	Klf3	chr5	65213435	65213436	monoallelic_genome_JF1	A_G	0	ATGGCAGCCGC	ATGGCGGCCGC
247	Klf3	chr5	65213507	65213508	monoallelic_genome_JF1	C_T	0	CAGCCCGTTCC	CAGCCTGTTCC
248	Klf3	chr5	65213552	65213553	monoallelic_genome_JF1	T_C	0	ATGGTTTCCTT	ATGGTCTCCTT
249	Klf3	chr5	65213660	65213661	monoallelic_genome_JF1	G_A	0	GCAGAGCTATT	GCAGAACTATT
250	Klf3	chr5	65213675	65213676	monoallelic_genome_JF1	A_G	0	CCTCAAAAGGA	CCTCAGAAGGA
251	Chic2	chr5	75386577	75386578	monoallelic_genome_B6	G_A	0	TGTCAGTAACT	TGTCAATAACT
252	Chic2	chr5	75386636	75386637	monoallelic_genome_B6	C_A	1,2 (CC_-)	CCCCCCCACAC	AACCCACACAC
253	Chic2	chr5	75386723	75386724	monoallelic_genome_B6	G_A	0	GGCGTGTTATA	GGCGTATTATA
254	Nudt9	chr5	104490802	104490803	biallelic	A_G	0	GACTAAAACTG	GACTAGAACTG
255	Nudt9	chr5	104490833	104490834	biallelic	C_T	0	AGGTCCACTAG	AGGTCTACTAG
256	Nudt9	chr5	104490859	104490860	biallelic	A_T	0	AGAGTATAGCC	AGAGTTTAGCC
257	Nudt9	chr5	104490900	104490901	biallelic	G_C	0	TTCTTGGTCTG	TTCTTCGTCTG
258	Nudt9	chr5	104490998	104490999	biallelic	G_A	0	CTACTGATGGC	CTACTAATGGC
259	Nudt9	chr5	104491009	104491010	biallelic	A_G	3 (-_C)	ATGTGACGTTA	TGCTGGATTTA
260	Nudt9	chr5	104491010	104491011	biallelic	C_A	2 (-_C)	TGTGACGTTAA	GCTGGATTTAA
261	Nudt9	chr5	104491011	104491012	biallelic	G_T	1 (-_C)	GTGACGTTAAG	CTGGATTTAAT
262	Nudt9	chr5	104491016	104491017	biallelic	G_T	0	GTTAAGGCTGG	TTTAATGCTGG
263	Nudt9	chr5	104491029	104491030	biallelic	G_C	0	TATAGGTTAAA	TATAGCCTAAA
264	Nudt9	chr5	104491030	104491031	biallelic	T_C	0	ATAGGTTAAAA	ATAGCCTAAAA
265	Nudt9	chr5	104491073	104491074	biallelic	A_C	0	TCTTGAAAAAG	TCTTGCAAAAG
266	Nudt9	chr5	104491327	104491328	biallelic	G_T	4 (G_-)	CCCGAGCCACA	CCCCATCCACA
267	Cmklr1	chr5	114074318	114074319	biallelic	A_G	0	ACTGTAGGCTA	ACTGTGAGCTG
268	Cmklr1	chr5	114074319	114074320	biallelic	G_A	0	CTGTAGGCTAG	CTGTGAGCTGG
269	Cmklr1	chr5	114074323	114074324	biallelic	A_G	0	AGGCTAGTCAT	GAGCTGGTCAT
270	Cmklr1	chr5	114074398	114074399	biallelic	C_T	0	CACTGCTTACC	CACTGTTTACC
271	Cmklr1	chr5	114074587	114074588	biallelic	A_T	0	ATGCTATCTGT	ATGCTTTCTGT
272	Cmklr1	chr5	114074659	114074660	biallelic	G_A	0	CTGGTGTGAGG	CTGGTATGAGG
273	Cmklr1	chr5	114074722	114074723	biallelic	T_C	0	GGCTCTGTGGG	GGCTCCGTGGG
274	Cmklr1	chr5	114074728	114074729	biallelic	C_T	0	GTGGGCCCAGG	GTGGGTCCAGG
275	Ankrd13a	chr5	115253432	115253433	monoallelic_genome_B6	G_A	0	TTGGCGGCATG	TTGGCAGCATG
276	Ankrd13a	chr5	115253692	115253693	monoallelic_genome_B6	T_C	0	GCACTTGATAC	GCACTCGATAC
277	Cit	chr5	116352845	116352846	biallelic	G_A	0	CCTGCGGTCAG	CCTGCAGTCAG
278	Cit	chr5	116352865	116352866	biallelic	C_T	0	CTTTGCGTCCT	CTTTGTGTCCT
279	Cit	chr5	116352927	116352928	biallelic	T_C	0	GCCGCTTCACC	GCCGCCTCACC
280	Cit	chr5	116352938	116352939	biallelic	G_A	0	TGTGAGCTTGT	TGTGAACTTGT
281	Cit	chr5	116352974	116352975	biallelic	G_A	0	GCTCCGTCACA	GCTCCATCACA
282	Vsig10	chr5	117799111	117799112	biallelic	T_C	0	CCGCTTGCTGA	CCGCTCGCTGA
283	Vsig10	chr5	117799413	117799414	biallelic	G_C	0	CTGTGGGTGAT	CTGTGCGTGAT
284	Zfp11	chr5	130163004	130163005	biallelic	T_C	0	TTGCATCTATA	TTGCACCTATA
285	Zfp11	chr5	130163127	130163128	biallelic	G_C	0	TGCCGGGTGAG	TGCCGCGTGAG
286	Zfp11	chr5	130163358	130163359	biallelic	G_A	0	TCCTCGAAGTG	TCCTCAAAGTG
287	Zfp11	chr5	130163541	130163542	biallelic	G_A	0	ATGTGGTGTCG	ATGTGATGTCG
288	Zfp11	chr5	130163559	130163560	biallelic	T_C	0	GTTGATTGATA	GTTGACTGATA
289	Zfp11	chr5	130163832	130163833	biallelic	G_A	0	CTGCCGCACTC	CTGCCACACTC
290	Zfp11	chr5	130163898	130163899	biallelic	T_C	0	GAAAGTGCAGA	GAAAGCGCAGA
291	Zfp11	chr5	130164163	130164164	biallelic	T_C	0	CTTCCTGCTTG	CTTCCCGCTTG
292	Zfp11	chr5	130164196	130164197	biallelic	C_T	0	ATTGCCGGATG	ATTGCTGGATG
293	Zfp11	chr5	130164278	130164279	biallelic	G_A	0	AAGACGTACGA	AAGACATACGA
294	Zfp11	chr5	130164297	130164298	biallelic	A_T	0	CTAAAACTATG	CTAAATCTATG
295	Zfp11	chr5	130164334	130164335	biallelic	T_C	0	TCTCCTGTGCG	TCTCCCGTGCG
296	Zfp11	chr5	130164380	130164381	biallelic	A_G	0	CACACATGCTG	CACACGGGCTG
297	Zfp11	chr5	130164381	130164382	biallelic	T_G	0	ACACATGCTGG	ACACGGGCTGG
298	Zfp11	chr5	130164407	130164408	biallelic	T_C	0	GCATGTGGATG	GCATGCGAATG
299	Zfp11	chr5	130164409	130164410	biallelic	G_A	0	ATGTGGATGCG	ATGCGAATGCG
300	Gm52	chr5	135034631	135034632	monoallelic_genome_JF1	A_G	0	TACACAGTTGA	TACACGGTTGA
301	Fkbp6	chr5	135825682	135825683	biallelic	C_G	0	CCCGCCCTCAC	CCCGCGCTCAC
302	Fkbp6	chr5	135825756	135825757	biallelic	A_G	0	GCTCCAGGTGC	GCTCCGGGTGC
303	Fkbp6	chr5	135825875	135825876	biallelic	G_A	0	CAACTGTCTCC	CAACTATCGCC
304	Fkbp6	chr5	135825878	135825879	biallelic	T_G	0	CTGTCTCCAAA	CTATCGCCAAA
305	Fkbp6	chr5	135826117	135826118	biallelic	G_A	0	TTGGCGTTCTG	TTGGCATTCTG
306	Fkbp6	chr5	135826350	135826351	biallelic	A_G	0	AGGCAAGCTTT	AGGCAGGCTTT
307	Rasa4	chr5	136587911	136587912	monoallelic_genome_JF1	C_T	0	TCCGTCCTCTC	TCCGTTCTCTC
308	Rasa4	chr5	136587956	136587957	monoallelic_genome_JF1	T_C	0	ACAGATGCCAC	ACAGACGCCAC
309	Rasa4	chr5	136588179	136588180	monoallelic_genome_JF1	C_T	0	CCTCACGAGAC	CCTCATGAGAC
310	Olfr718-ps1	chr5	143890712	143890713	monoallelic_genome_JF1	G_A	0	GCTCCGGGGCC	GCTCCAGGGCC
311	Olfr718-ps1	chr5	143890735	143890736	monoallelic_genome_JF1	C_T	0	ATCCACGTGGA	ATCCATGTGGA
312	Olfr718-ps1	chr5	143890857	143890858	monoallelic_genome_JF1	G_T	0	GAAAAGATGTC	GAAAATATGTC
313	Olfr718-ps1	chr5	143891309	143891310	monoallelic_genome_JF1	T_G	0	CCCCCTCTTTC	CCCCCGCTTTC
314	Olfr718-ps1	chr5	143891356	143891357	monoallelic_genome_JF1	T_C	0	CTTCATGATCC	CTTCACGATCC
315	Peg10	chr6	4698006	4698007	monoallelic_imprinting_maternal	C_A	0	AAAATCCTAAT	AAAATACTCAT
316	Peg10	chr6	4698009	4698010	monoallelic_imprinting_maternal	A_C	0	ATCCTAATAGG	ATACTCATAGG
317	Peg10	chr6	4698195	4698196	monoallelic_imprinting_maternal	T_C	0	TCATGTGCTAC	TCATGCGCTAC
318	Peg10	chr6	4698261	4698262	monoallelic_imprinting_maternal	T_A	0	TTCACTGTACT	TTCACAGTACT
319	Lmod2	chr6	24556663	24556664	monoallelic_genome_B6	T_C	0	AGTCATTTCGT	AGTCACTTCGT
320	Lmod2	chr6	24556678	24556679	monoallelic_genome_B6	G_A	0	ATCTCGCGGCA	ATCTCACGGCA
321	Lmod2	chr6	24556945	24556946	monoallelic_genome_B6	T_C	0	GCACGTTTGTA	GCACGCTTGTA
322	Lep	chr6	29042549	29042550	biallelic	G_A	0	CAGGGGCTAAC	CAGGGACTAAC
323	Lep	chr6	29042658	29042659	biallelic	T_C	0	AGTGGTAAAGA	AGTGGCAAAGA
324	Lep	chr6	29043141	29043142	biallelic	G_C	0	TTGCCGAAGGC	TTGCCCAAGGC
325	AC157101.1	chr6	37660077	37660078	monoallelic_genome_B6	G_A	0	TAAGAGGAACA	TAAGAAGAACA
326	Herc3	chr6	58856870	58856871	monoallelic_imprinting_maternal	C_T	0	GTCACCGGTCG	GTCACTGGTCG
327	Herc3	chr6	58857380	58857381	monoallelic_imprinting_maternal	T_C	0	CATCTTAGTTC	CATCTCAGTTC
328	Pdzrn3	chr6	101100506	101100507	monoallelic_genome_JF1	T_C	0	AGAGTTATACA	AGAGTCATACA
329	Pdzrn3	chr6	101100688	101100689	monoallelic_genome_JF1	C_T	0	GCCTGCTGCTC	GCCTGTTGCTC
330	Slc6a13	chr6	121277418	121277419	monoallelic_genome_B6	G_A	0	CGCACGCGGCA	CGCACACGGCA
331	Slc6a13	chr6	121277432	121277433	monoallelic_genome_B6	C_T	0	GGACTCGGTTT	GGACTTGGTTT
332	2810474O19Rik	chr6	149310043	149310044	biallelic	G_A	0	GCCGCGGCTAC	GCCGCAGCTAC
333	2810474O19Rik	chr6	149310112	149310113	biallelic	A_G	0	CAGGCACAGGG	CAGGCGCAGGG
334	2810474O19Rik	chr6	149310128	149310129	biallelic	T_C	0	CGCCCTGGGCC	CGCCCCGGGCC
335	2810474O19Rik	chr6	149310457	149310458	biallelic	T_C	0	TCACATTTTGT	TCACACTTTGT
336	2810474O19Rik	chr6	149310758	149310759	biallelic	G_C	0	TGTGGGACAGC	TGTGGCACAGC
337	2810474O19Rik	chr6	149311440	149311441	biallelic	C_A	0	GAGAGCGAGAT	GAGAGAGAGAT
338	2810474O19Rik	chr6	149311483	149311484	biallelic	T_C	0	CCCGCTGAGTG	CCCGCCGAGTG
339	2810474O19Rik	chr6	149311629	149311630	biallelic	T_C	0	AGCCATGATGG	AGCCACGATGG
340	Zfp787	chr7	6084527	6084528	biallelic	A_G	0	CACCAAATGCG	CACCAGATGCG
341	Peg3_1	chr7	6681854	6681855	monoallelic_imprinting_maternal	C_T	0	TGGAGCCAGAT	TGGAGTCAGAT
342	Peg3_1	chr7	6682150	6682151	monoallelic_imprinting_maternal	T_G	0	TTATCTGATGC	TTATCGGATGC
343	Peg3_1	chr7	6682268	6682269	monoallelic_imprinting_maternal	A_G	0	GGATAAGCCTG	GGATAGGCCTG
344	Peg3_1	chr7	6682323	6682324	monoallelic_imprinting_maternal	C_T	0	GGAGCCGAAAA	GGAGCTGAAAA
345	Peg3_2	chr7	6682668	6682669	monoallelic_imprinting_maternal	T_G	0	GTGGTTCACAC	GTGGTGCACAC
346	Peg3_2	chr7	6682874	6682875	monoallelic_imprinting_maternal	C_T	0	CCTGGCCCGCG	CCTGGTCCGCG
347	C5ar1	chr7	16850531	16850532	biallelic	G_C	0	TCATGGCAGAC	TCATGCCAGAC
348	C5ar1	chr7	16850557	16850558	biallelic	C_T	0	AACTCCTTCAG	AACTCTTTCAG
349	C5ar1	chr7	16850583	16850584	biallelic	A_G	0	TGATGACTGGG	TGATGGCTGGG
350	Pdcd2l	chr7	34963897	34963898	biallelic	G_T	0	TCTGCGGTAAA	TCTGCTGTAAA
351	Trim3	chr7	112767476	112767477	monoallelic_genome_B6	G_A	0	TCTGCGGCCTT	TCTGCAGCCTT
352	Zfp553	chr7	134379585	134379586	monoallelic_genome_JF1	G_T	0	CAACGGAGTCA	CAACGTAGTCA
353	Zfp553	chr7	134379660	134379661	monoallelic_genome_JF1	A_G	0	GTGAAACATCT	GTGAAGCATCT
354	Zfp553	chr7	134379738	134379739	monoallelic_genome_JF1	G_C	0	GCCCGGGTGAA	GCCCGCGTGAA
355	Zfp553	chr7	134379747	134379748	monoallelic_genome_JF1	T_C	0	AAGCATCTCCG	AAGCACCTCCG
356	Zfp553	chr7	134379888	134379889	monoallelic_genome_JF1	G_A	0	GTCCCGCTCAT	GTCCCACTCAT
357	Zfp629	chr7	134754474	134754475	biallelic	T_G	0	AGTCATCAGGG	AGTCAGCAGGG
358	Zfp629	chr7	134755135	134755136	biallelic	T_C	0	GTGTGTGTGCG	GTGTGCGTGCG
359	Zfp629	chr7	134755243	134755244	biallelic	A_G	0	AGGTTATGATT	AGGTTGTGATT
360	Zfp629	chr7	134755390	134755391	biallelic	G_A	0	TGGGAGCGCTG	TGGGAACGCTG
361	Fgfr2	chr7	140081354	140081355	biallelic	T_C	0	GTGCTTTATCC	GTGCTCTATCC
362	Fgfr2	chr7	140081405	140081406	biallelic	T_C	0	CCAGTTATTCA	CCAGTCATTCG
363	Fgfr2	chr7	140081410	140081411	biallelic	A_G	0	TATTCATTCTC	CATTCGTTCTC
364	Fgfr2	chr7	140081495	140081496	biallelic	C_T	0	CACAACGTGAG	CACAATGTGAG
365	Fgfr2	chr7	140081599	140081600	biallelic	A_G	0	CCTTAATCCAT	CCTTAGTCCCG
366	Fgfr2	chr7	140081603	140081604	biallelic	A_C	0	AATCCATTAAG	AGTCCCGTAAG
367	Fgfr2	chr7	140081604	140081605	biallelic	T_G	0	ATCCATTAAGT	GTCCCGTAAGT
368	Kcnq1	chr7	150481279	150481280	monoallelic_imprinting_maternal	C_G	0	CACACCGGGCT	CACACGGGGCT
369	Kcnq1	chr7	150481471	150481472	monoallelic_imprinting_maternal	G_A	0	GATGGGGACGT	GATGGAGCCGT
370	Kcnq1	chr7	150481473	150481474	monoallelic_imprinting_maternal	A_C	0	TGGGGACGTGG	TGGAGCCGTGG
371	Kcnq1	chr7	150481862	150481863	monoallelic_imprinting_maternal	C_G	0	GAACCCAGCAG	GAACCGAGCAG
372	Ankrd10	chr8	11609077	11609078	monoallelic_genome_B6	A_C	0	ACCAGAACGAA	ACCAGCCAGAA
373	Ankrd10	chr8	11609078	11609079	monoallelic_genome_B6	A_C	0	CCAGAACGAAC	CCAGCCAGAAC
374	Ankrd10	chr8	11609079	11609080	monoallelic_genome_B6	C_A	0	CAGAACGAACA	CAGCCAGAACA
375	Ankrd10	chr8	11609108	11609109	monoallelic_genome_B6	C_T	0	CCTCACTATAA	CCTCATTATAG
376	Ankrd10	chr8	11609113	11609114	monoallelic_genome_B6	A_G	0	CTATAATATGT	TTATAGTATGT
377	Ankrd10	chr8	11609228	11609229	monoallelic_genome_B6	G_A	0	TGTCAGGTCCT	TGTCAAGTCCT
378	Arhgef10	chr8	14958905	14958906	monoallelic_genome_B6	C_T	0	TGCCGCGTTCA	TGCCGTGTTCA
379	Arhgef10	chr8	14958939	14958940	monoallelic_genome_B6	C_T	0	GCCTGCAGCAC	GCCTGTAGCAC
380	U6	chr8	23930930	23930931	biallelic	C_T	0	TGGCACTCCAC	TGGCATTCCAC
381	Myst3	chr8	24013318	24013319	biallelic	A_G	0	GCCCCATCCTG	GCCCCGTCCTG
382	Myst3	chr8	24013865	24013866	biallelic	G_A	0	TTCAGGTGTGT	TTCAGATGTGT
383	Gm5908	chr8	33587295	33587296	monoallelic_genome_B6	G_T	0	TTTTTGTTTGT	TTTTTTTTTGT
384	Gm5908	chr8	33587511	33587512	monoallelic_genome_B6	A_G	0	GAGCAACTCCA	GAGCAGCTCCA
385	Arhgap10	chr8	79972260	79972261	biallelic	T_C	0	ACTAGTTGAAC	ACTAGCTGAGC
386	Arhgap10	chr8	79972264	79972265	biallelic	A_G	0	GTTGAACCTGT	GCTGAGCCTGT
387	Arhgap10	chr8	79972339	79972340	biallelic	C_T	0	GTATGCTATGT	GTATGTTATGT
388	Arhgap10	chr8	79972675	79972676	biallelic	G_A	0	TCCCTGGCCCT	TCCCTAGCCCT
389	Arhgap10	chr8	79972719	79972720	biallelic	G_A	0	CTGCCGCATCC	CTGCCACATCC
390	Arhgap10	chr8	79973012	79973013	biallelic	T_C	0	ATCCCTAGCCC	ATCCCCAGCCC
391	Arhgap10	chr8	79973031	79973032	biallelic	A_G	0	CTGCCACATCC	CTGCCGCATCC
392	Arhgap10	chr8	79973247	79973248	biallelic	G_A	0	TCCCTGGCCCT	TCCCTAGCCCT
393	Arhgap10	chr8	79973265	79973266	biallelic	G_A	0	CTGCCGCATCC	CTGCCACATCC
394	Arhgap10	chr8	79973494	79973495	biallelic	C_T	9 (-_G)	CATGGCTGTTT	CATGGTTGTGT
395	Arhgap10	chr8	79973583	79973584	biallelic	C_T	0	CCACCCGGGAG	CCACCTGGGAG
396	Arhgap10	chr8	79973601	79973602	biallelic	C_T	0	GCATGCAGGAA	GCATGTAGGAA
397	Arhgap10	chr8	79973637	79973638	biallelic	A_G	0	CTCAGAGCTCC	CTCAGGGCTCC
398	Arhgap10	chr8	79973687	79973688	biallelic	A_C	0	GGATCAGTTTC	GGATCCGTTTC
399	Slc10a7	chr8	81112274	81112275	monoallelic_genome_B6	T_G	0	TGGGGTTATTA	TGGGGGTATTA
400	Slc10a7	chr8	81112507	81112508	monoallelic_genome_B6	G_C	0	CTCCTGCCTCC	CTCCTCCCTCC
401	Slc10a7	chr8	81112518	81112519	monoallelic_genome_B6	G_T	0	CAGAAGCCTGA	CAGAATCCGGA
402	Slc10a7	chr8	81112521	81112522	monoallelic_genome_B6	T_G	0	AAGCCTGAAGA	AATCCGGAAGA
403	Slc10a7	chr8	81112529	81112530	monoallelic_genome_B6	G_T	0	AGACAGTGCTG	AGACATTGCTG
404	Slc10a7	chr8	81112548	81112549	monoallelic_genome_B6	G_C	0	CTAGAGGAGAG	CTAGACGAGAG
405	Slc10a7	chr8	81112643	81112644	monoallelic_genome_B6	C_A	0	GAGGCCAAAGA	GAGGCACGAGA
406	Slc10a7	chr8	81112644	81112645	monoallelic_genome_B6	A_C	0	AGGCCAAAGAA	AGGCACGAGAA
407	Slc10a7	chr8	81112645	81112646	monoallelic_genome_B6	A_G	0	GGCCAAAGAAT	GGCACGAGAAT
408	Slc10a7	chr8	81112667	81112668	monoallelic_genome_B6	A_G	0	CAACTAGGTTA	CAACTGGGTTA
409	Slc10a7	chr8	81112719	81112720	monoallelic_genome_B6	A_G	0	GTAATATTGTA	GTAATGTTGTA
410	Gm20388	chr8	125388755	125388756	biallelic	T_C	0	CTCCCTTGCCC	CTCCCCCGCCC
411	Gm20388	chr8	125388756	125388757	biallelic	T_C	0	TCCCTTGCCCG	TCCCCCGCCCG
412	Gm20388	chr8	125388851	125388852	biallelic	A_T	0	GGTTAACCTGG	GGTTATCCTGG
413	Gm20388	chr8	125389086	125389087	biallelic	G_T	0	GCTTGGGGGCA	GCTTGTGGGCA
414	Gm20388	chr8	125389538	125389539	biallelic	G_A	0	GAGCCGAGGGC	GAGCCAAGGGC
415	Gm20388	chr8	125389550	125389551	biallelic	T_C	0	ACAAGTCGCTC	ACAAGCCGCTC
416	Pard3	chr8	130138502	130138503	monoallelic_genome_B6	G_A	0	GAACAGTCTAG	GAACAATCTAG
417	Pard3	chr8	130138521	130138522	monoallelic_genome_B6	T_C	0	AGGGCTCAGTG	AGGGCCCAGTG
418	Pard3	chr8	130138544	130138545	monoallelic_genome_B6	A_G	0	AGAAGAACTAT	AGAAGGACTGT
419	Pard3	chr8	130138548	130138549	monoallelic_genome_B6	A_G	0	GAACTATATAT	GGACTGTATAT
420	Pard3	chr8	130138629	130138630	monoallelic_genome_B6	G_T	0	TATGGGGCTTG	TATGGTGCTTG
421	Pard3	chr8	130138643	130138644	monoallelic_genome_B6	C_T	0	TCATTCGGCAT	TCATTTGGCAT
422	Pard3	chr8	130138756	130138757	monoallelic_genome_B6	C_T	0	AACTTCGGTTC	AACTTTGGTTC
423	Pard3	chr8	130138763	130138764	monoallelic_genome_B6	T_C	0	GTTCATCATTG	GTTCACCATTG
424	Pard3	chr8	130138771	130138772	monoallelic_genome_B6	G_A	0	TTGTGGCACAA	TTGTGACACAA
425	Pard3	chr8	130138803	130138804	monoallelic_genome_B6	G_A	0	ATCCCGACCTA	ATCCCAACCTA
426	Pard3	chr8	130138819	130138820	monoallelic_genome_B6	C_T	0	GGGGGCAATTC	GGGGGTAATTC
427	Pard3	chr8	130138873	130138874	monoallelic_genome_B6	A_T	0	ACACTACTGGG	ACACTTCTGGG
428	Pard3	chr8	130138966	130138967	monoallelic_genome_B6	T_A	0	AGAGGTAGGGA	AGAGGAAGGGA
429	Pknox2	chr9	36865491	36865492	monoallelic_genome_B6	A_C	0	CTATGAGATCC	CTATGCGATCC
430	Pknox2	chr9	36865562	36865563	monoallelic_genome_B6	T_C	0	TGTGATGTTGC	TGTGACGTTGC
431	Pknox2	chr9	36865569	36865570	monoallelic_genome_B6	G_A	0	TTGCCGCAGCT	TTGCCACAGCT
432	Pknox2	chr9	36865628	36865629	monoallelic_genome_B6	T_G	0	TGCTTTCTTTT	TGCTTGCTTTT
433	AC073947.1	chr9	38881381	38881382	monoallelic_genome_B6	G_C	0	TCACTGTAAAG	TCACTCTAAAA
434	AC073947.1	chr9	38881386	38881387	monoallelic_genome_B6	G_A	0	GTAAAGTTTTG	CTAAAATTTTG
435	AC073947.1	chr9	38881438	38881439	monoallelic_genome_B6	G_A	0	AGAGAGCAGAA	AGAGAACAGGA
436	AC073947.1	chr9	38881442	38881443	monoallelic_genome_B6	A_G	0	AGCAGAAAAAA	AACAGGAAAAA
437	AC073947.1	chr9	38881454	38881455	monoallelic_genome_B6	C_A	0	TTATTCGCTGG	TTATTAGCTGG
438	AC073947.1	chr9	38881568	38881569	monoallelic_genome_B6	G_A	0	AATGTGAATAA	AATGTAAATAA
439	AC073947.1	chr9	38881580	38881581	monoallelic_genome_B6	C_T	0	TGATACAAGAA	TGATATAAGAA
440	AC073947.1	chr9	38881611	38881612	monoallelic_genome_B6	A_G	0	TTCTGACTCAC	TTCTGGCTCAC
441	AC073947.1	chr9	38881650	38881651	monoallelic_genome_B6	G_A	0	TTGCCGCTGCT	TTGCCACTGCT
442	AC073947.1	chr9	38881670	38881671	monoallelic_genome_B6	T_A	0	CAGCGTCCTTC	CAGCGACCTTC
443	AC073947.1	chr9	38881678	38881679	monoallelic_genome_B6	C_A	0	TTCTCCGATCG	TTCTCAGATCG
444	AC073947.1	chr9	38881701	38881702	monoallelic_genome_B6	G_A	0	AAATCGCCACA	AAATCACCACA
445	AC073947.1	chr9	38881710	38881711	monoallelic_genome_B6	G_A	0	CACTCGTCATT	CACTCATCATT
446	AC073947.1	chr9	38881728	38881729	monoallelic_genome_B6	A_G	0	GCTCCAGCATG	GCTCCGGTATG
447	AC073947.1	chr9	38881730	38881731	monoallelic_genome_B6	C_T	0	TCCAGCATGTG	TCCGGTATGTG
448	AC073947.1	chr9	38881772	38881773	monoallelic_genome_B6	C_T	0	AGGGCCGTGTT	AGGGCTGTGTT
449	AC073947.1	chr9	38881808	38881809	monoallelic_genome_B6	G_A	0	CACCAGGACGT	CACCAAGACGT
450	AC073947.1	chr9	38881844	38881845	monoallelic_genome_B6	T_C	0	TCGTATGTGGG	TCGTACGTGGG
451	AC073947.1	chr9	38881853	38881854	monoallelic_genome_B6	C_T	0	GGTGACAAGGC	GGTGATGAGGC
452	AC073947.1	chr9	38881854	38881855	monoallelic_genome_B6	A_G	0	GTGACAAGGCC	GTGATGAGGCC
453	SNORA17	chr9	46383829	46383830	biallelic	G_A	0	AGGGTGCCTGT	AGGGTACCTGT
454	SNORA17	chr9	46383900	46383901	biallelic	C_T	0	TGCCTCCAGCC	TGCCTTCAGCC
455	SNORA17	chr9	46383919	46383920	biallelic	G_T	0	CGTGGGACAGG	CGTGGTACAGG
456	SNORA17	chr9	46383927	46383928	biallelic	T_A	0	AGGTTTGACAT	AGGTTAGGCAT
457	SNORA17	chr9	46383929	46383930	biallelic	A_G	0	GTTTGACATCA	GTTAGGCATCA
458	SNORA17	chr9	46383964	46383965	biallelic	G_A	0	GAATAGTTAAC	GAATAATTAAC
459	Mapk6	chr9	75222673	75222674	monoallelic_genome_JF1	A_G	1 (C_-)	CCCCCAGGGAC	TCCCCGGGGAC
460	Mapk6	chr9	75222694	75222695	monoallelic_genome_JF1	A_G	0	GGCTGATAGTT	GGCTGGTAGTT
461	Mapk6	chr9	75222762	75222763	monoallelic_genome_JF1	T_C	0	AACAGTGCATT	AACAGCGCATT
462	Mapk6	chr9	75222805	75222806	monoallelic_genome_JF1	A_C	0	CATGCAGCAGG	CATGCCGCAGG
463	Mapk6	chr9	75222823	75222824	monoallelic_genome_JF1	T_C	0	TTTGCTGTGAC	TTTGCCGTGAC
464	Mapk6	chr9	75222960	75222961	monoallelic_genome_JF1	T_C	0	GGATGTGAGGA	GGATGCGAGGA
465	Filip1	chr9	79852063	79852064	biallelic	G_A	0	GATCCGGAAGA	GATCCAGAAGA
466	Filip1	chr9	79852161	79852162	biallelic	A_G	0	TGTACAATTGG	TGTACGATTGG
467	Filip1	chr9	79852193	79852194	biallelic	G_A	0	ATCCTGAGCTG	ATCCTAAGCTG
468	Filip1	chr9	79852283	79852284	biallelic	A_G	0	CCATCAAGCAA	CCATCGAGCAA
469	Filip1	chr9	79852289	79852290	biallelic	C_T	0	AGCAACTCATG	AGCAATTCATG
470	Filip1	chr9	79852354	79852355	biallelic	C_T	0	AGCCACGGCCT	AGCCATGGCCT
471	Filip1	chr9	79852421	79852422	biallelic	A_G	0	GTGCAAGGTCT	GTGCAGGGTCC
472	Filip1	chr9	79852426	79852427	biallelic	T_C	0	AGGTCTTCTGT	GGGTCCTCTGT
473	Filip1	chr9	79852453	79852454	biallelic	C_T	0	AGGCACGGCAA	AGGCATGGCAA
474	Filip1	chr9	79852552	79852553	biallelic	A_G	0	CTTCAACTTTG	CTTCAGCTTTG
475	Filip1	chr9	79852621	79852622	biallelic	T_G	0	CATCATGCAGG	CATCAGGCAGG
476	Filip1	chr9	79852662	79852663	biallelic	A_C	0	AGAATATTTTT	AGAATCTTTTT
477	Filip1	chr9	79852690	79852691	biallelic	C_T	0	GGGATCCCTCC	GGGATTCCTCC
478	Filip1	chr9	79852787	79852788	biallelic	C_T	0	TGCTGCGTGTG	TGCTGTGTGTG
479	Filip1	chr9	79852796	79852797	biallelic	A_G	0	TGTTCAAGTTT	TGTTCGAGTTT
480	Filip1	chr9	79852803	79852804	biallelic	A_G	0	GTTTGATGACT	GTTTGGTGACT
481	Filip1	chr9	79852825	79852826	biallelic	A_G	0	AACATAGCAGA	AACATGGCAGA
482	Filip1	chr9	79852854	79852855	biallelic	A_G	0	CAGGCACCCAG	CAGGCGCCCAG
483	Filip1	chr9	79852884	79852885	biallelic	G_A	0	AGAGCGTGAGA	AGAGCATGAGA
484	Filip1	chr9	79852899	79852900	biallelic	T_A	0	CATCATCAACA	CATCAACAACA
485	Filip1	chr9	79852946	79852947	biallelic	A_G	0	ACTGGATAACC	ACTGGGTGACC
486	Filip1	chr9	79852948	79852949	biallelic	A_G	0	TGGATAACCAG	TGGGTGACCAG
487	Filip1	chr9	79853057	79853058	biallelic	G_C	0	GCTCGGTTTGT	GCTCGCTTTGT
488	Filip1	chr9	79853107	79853108	biallelic	G_A	0	ACCACGTATGC	ACCACATATGC
489	Filip1	chr9	79853123	79853124	biallelic	C_T	0	TGACCCGCGCA	TGACCTGCGCA
490	Filip1	chr9	79853187	79853188	biallelic	T_C	0	GCATATCCCTA	GCATACCCCTA
491	Plscr1	chr9	92137695	92137696	monoallelic_genome_B6	A_G	0	CTGACAACCAG	CTGACGACCAG
492	Plscr1	chr9	92137705	92137706	monoallelic_genome_B6	C_A	0	GAAGGCATGCT	GAAGGAATGCT
493	Plscr1	chr9	92137784	92137785	monoallelic_genome_B6	T_C	0	GGAGGTTCTAC	GGAGGCTCTAC
494	Plagl1	chr10	12810301	12810302	monoallelic_imprinting_maternal	T_C	0	CAATATTCAAC	CAATACTCAAC
495	Plagl1	chr10	12810972	12810973	monoallelic_imprinting_maternal	C_T	0	GCAGCCAGAGA	GCAGCTAGAGA
496	Plagl1	chr10	12811101	12811102	monoallelic_imprinting_maternal	A_G	0	TGGAAATCGCT	TGGAAGTCGCT
497	Tube1	chr10	38860543	38860544	monoallelic_genome_B6	A_T	0	AAAGAATAATA	AAAGATTAATA
498	Tube1	chr10	38860555	38860556	monoallelic_genome_B6	A_G	0	AACTTATAGCT	AACTTGTAGCT
499	Tube1	chr10	38860826	38860827	monoallelic_genome_B6	G_A	0	GGAAAGCCGGC	GGAAAACCGGC
500	Tube1	chr10	38860846	38860847	monoallelic_genome_B6	T_C	0	CCTTTTTGCCG	CCTTTCTGCCG
501	Tube1	chr10	38860867	38860868	monoallelic_genome_B6	T_C	0	ATTGATGGTGA	ATTGACGGTGA
502	Tube1	chr10	38860899	38860900	monoallelic_genome_B6	G_A	0	TATGCGGCGTG	TATGCAGCATG
503	Tube1	chr10	38860902	38860903	monoallelic_genome_B6	G_A	0	GCGGCGTGGCT	GCAGCATGGCT
504	Tube1	chr10	38860911	38860912	monoallelic_genome_B6	G_A	0	CTTTTGACTCT	CTTTTAACTCT
505	Tube1	chr10	38860943	38860944	monoallelic_genome_B6	C_G	0	TAGCACGAAGT	TAGCAGAAAGT
506	Tube1	chr10	38860944	38860945	monoallelic_genome_B6	G_A	0	AGCACGAAGTG	AGCAGAAAGTG
507	Tube1	chr10	38860966	38860967	monoallelic_genome_B6	A_C	0	CGTGAAACCCT	CGTGACACCCT
508	Tube1	chr10	38861052	38861053	monoallelic_genome_B6	T_C	0	TTCACTGAAAG	TTCACCGAAAG
509	Tube1	chr10	38861131	38861132	monoallelic_genome_B6	C_T	0	GTAATCTCTTC	GTAATTTCTTC
510	Armc2	chr10	41678481	41678482	biallelic	G_A	0	AGTTAGAGGCA	AGTTAAAGGCA
511	Armc2	chr10	41678603	41678604	biallelic	T_C	0	CCTTATTTCCC	CCTTACTTCCC
512	Foxo3	chr10	41924866	41924867	biallelic	C_T	0	CTGGCCGGAGA	CTGGCTGGAGA
513	Foxo3	chr10	41924913	41924914	biallelic	T_G	0	TCTCCTTAGTG	TCTCCGTAGTG
514	Foxo3	chr10	41924947	41924948	biallelic	C_T	0	CACGCCGTGCT	CACGCTGTGCT
515	Foxo3	chr10	41925105	41925106	biallelic	T_A	0	ACAGATCCCTG	ACAGAACCCTG
516	Dux	chr10	57672430	57672431	monoallelic_genome_JF1	T_A	0	AGTATTCAAAG	AGTATACAAAG
517	Dux	chr10	57672914	57672915	monoallelic_genome_JF1	G_C	0	GTCTAGGTAGG	GTCTACGTAGG
518	Dux	chr10	57673812	57673813	monoallelic_genome_JF1	C_A	0	GCCGTCATGCT	GCCGTAATGCT
519	Dux	chr10	57673840	57673841	monoallelic_genome_JF1	T_G	0	GCATATCACAG	GCATAGCACAG
520	Dux	chr10	57673904	57673905	monoallelic_genome_JF1	A_G	0	CATTAATAGCT	CATTAGTAGCT
521	Dux	chr10	57674169	57674170	monoallelic_genome_JF1	C_T	0	GTTTGCCCTTG	GTTTGTCCTTG
522	Dux	chr10	57674350	57674351	monoallelic_genome_JF1	A_G	0	GGTTTAGATTT	GGTTTGGATTT
523	Dux	chr10	57674623	57674624	monoallelic_genome_JF1	T_C	0	GCCCATTCATG	GCCCACTCATG
524	Dux	chr10	57674670	57674671	monoallelic_genome_JF1	T_C	0	GAACTTAGATG	GAACTCGCATG
525	Dux	chr10	57674671	57674672	monoallelic_genome_JF1	A_G	0	AACTTAGATGT	AACTCGCATGT
526	Dux	chr10	57674672	57674673	monoallelic_genome_JF1	G_C	0	ACTTAGATGTT	ACTCGCATGTT
527	Dux	chr10	57674791	57674792	monoallelic_genome_JF1	A_C	0	CTAATAATTCA	CTAATCATTCA
528	Dux	chr10	57674893	57674894	monoallelic_genome_JF1	A_C	0	AGGAGACTCAG	AGGAGCCTCAG
529	Dux	chr10	57674957	57674958	monoallelic_genome_JF1	A_G	0	AAGGTAGGCAT	AAGGTGGGCAT
530	Dux	chr10	57675103	57675104	monoallelic_genome_JF1	A_C	0	TCAGGAACAAG	TCAGGCACAAG
531	Dux	chr10	57675115	57675116	monoallelic_genome_JF1	A_G	0	CACATAACTTC	CACATGACTTC
532	Dux	chr10	57676124	57676125	monoallelic_genome_JF1	A_T	0	CTATTAAATCA	CTATTTCATCA
533	Dux	chr10	57676125	57676126	monoallelic_genome_JF1	A_C	0	TATTAAATCAC	TATTTCATCAC
534	Dux	chr10	57676660	57676661	monoallelic_genome_JF1	T_G	0	CATATTAAAAA	CATATGAAAAA
535	Dux	chr10	57676795	57676796	monoallelic_genome_JF1	C_T	0	TTTCACGGCTG	TTTCATGGCTG
536	Dux	chr10	57676952	57676953	monoallelic_genome_JF1	C_G	0	TCTTGCTAGTG	TCTTGGTAGTC
537	Dux	chr10	57676957	57676958	monoallelic_genome_JF1	G_C	0	CTAGTGAAAGA	GTAGTCAAAGA
538	Dux	chr10	57676963	57676964	monoallelic_genome_JF1	A_C	0	AAAGAAATTCT	AAAGACATTCT
539	Dux	chr10	57677316	57677317	monoallelic_genome_JF1	A_G	0	TGACAAGAGAT	TGACAGGAGAT
540	Dux	chr10	57677358	57677359	monoallelic_genome_JF1	C_G	0	TAATGCCCTCT	TAATGGCCTCT
541	Dux	chr10	57677572	57677573	monoallelic_genome_JF1	T_A	0	AAAGATTCTGC	AAAGAATCTGC
542	Dux	chr10	57677644	57677645	monoallelic_genome_JF1	T_C	0	TGCATTCTGGT	TGCATCCTGGT
543	Dux	chr10	57677696	57677697	monoallelic_genome_JF1	A_T	0	CTCTCAATGTG	CTCTCTCTGTG
544	Dux	chr10	57677697	57677698	monoallelic_genome_JF1	A_C	0	TCTCAATGTGT	TCTCTCTGTGT
545	Dux	chr10	57677736	57677737	monoallelic_genome_JF1	C_T	0	GCACGCGCACA	GCACGTGTGTG
546	Dux	chr10	57677738	57677739	monoallelic_genome_JF1	C_T	0	ACGCGCACACA	ACGTGTGTGCA
547	Dux	chr10	57677739	57677740	monoallelic_genome_JF1	A_G	0	CGCGCACACAC	CGTGTGTGCAC
548	Dux	chr10	57677740	57677741	monoallelic_genome_JF1	C_T	0	GCGCACACACA	GTGTGTGCACA
549	Dux	chr10	57677741	57677742	monoallelic_genome_JF1	A_G	0	CGCACACACAT	TGTGTGCACAT
550	Dux	chr10	57678848	57678849	monoallelic_genome_JF1	A_T	0	TCTATATTGTA	TCTATTTTGTA
551	Dux	chr10	57679703	57679704	monoallelic_genome_JF1	T_C	0	AATTCTAAAGT	AATTCCAAAGT
552	Dux	chr10	57679858	57679859	monoallelic_genome_JF1	G_A	0	TAGATGTGGCA	TAGATATGGCA
553	Dux	chr10	57683659	57683660	monoallelic_genome_JF1	A_C	0	CAGACAACAGA	CAGACCACAGA
554	Dux	chr10	57683793	57683794	monoallelic_genome_JF1	A_G	0	TAAGGAAAGAT	TAAGGGAAGAT
555	Dux	chr10	57683806	57683807	monoallelic_genome_JF1	T_C	0	AGTCATGACCA	AGTCACGACCA
556	Dux	chr10	57684842	57684843	monoallelic_genome_JF1	G_A	0	AGCCCGTCTCT	AGCCCATCTCT
557	Dux	chr10	57684858	57684859	monoallelic_genome_JF1	T_C	0	GGACATAGCCC	GGACACAGCCC
558	Dux	chr10	57684870	57684871	monoallelic_genome_JF1	C_A	0	GCCTTCCTTGT	GCCTTACTTGT
559	Dux	chr10	57685003	57685004	monoallelic_genome_JF1	G_T	0	ACCCCGCATCC	ACCCCTCATCC
560	Dux	chr10	57685250	57685251	monoallelic_genome_JF1	C_G	0	ACGAACCATCT	ACGAAGCATCT
561	Dux	chr10	57685362	57685363	monoallelic_genome_JF1	G_T	0	CCGTGGGATTT	CCGTGTGATTT
562	Dux	chr10	57685401	57685402	monoallelic_genome_JF1	A_G	0	GTGTGACCCTT	GTGTGGCCCTT
563	Dux	chr10	57685641	57685642	monoallelic_genome_JF1	A_C	0	GGGTCACTTCT	GGGTCCCTTCT
564	Dux	chr10	57685703	57685704	monoallelic_genome_JF1	A_G	0	GCAAGAGGTAC	GCAAGGGGTAC
565	Dux	chr10	57685807	57685808	monoallelic_genome_JF1	T_A	0	CCACATTCACA	CCACAATCACA
566	Dux	chr10	57685850	57685851	monoallelic_genome_JF1	A_G	0	GGTCAACAGTT	GGTCAGCAGTT
567	Dux	chr10	57686194	57686195	monoallelic_genome_JF1	A_G	0	GGCCCACTCCA	GGCCCGCTCCA
568	Dux	chr10	57686226	57686227	monoallelic_genome_JF1	A_G	0	GGCTGAGACTC	GGCTGGGACTC
569	Dux	chr10	57686626	57686627	monoallelic_genome_JF1	G_C	0	TACCCGAATCC	TACCCCAATCC
570	Dux	chr10	57686972	57686973	monoallelic_genome_JF1	T_G	0	TTCCATAGAGC	TTCCAGAGAGC
571	Dux	chr10	57687013	57687014	monoallelic_genome_JF1	A_C	0	GTTGGACTGCT	GTTGGCCTGCT
572	Dux	chr10	57687061	57687062	monoallelic_genome_JF1	G_A	0	CGCAGGAGGAG	CGCAGAAGGAG
573	Dux	chr10	57687785	57687786	monoallelic_genome_JF1	C_A	0	GGAGACTCGAC	GGAGAATCGAC
574	Dux	chr10	57687823	57687824	monoallelic_genome_JF1	A_G	0	CTGCAACAACT	CTGCAGCAACT
575	Dux	chr10	57687942	57687943	monoallelic_genome_JF1	T_C	0	CCCTTTCTCGC	CCCTTCCTCGC
576	Dux	chr10	57687949	57687950	monoallelic_genome_JF1	T_G	0	TCGCATTGCCC	TCGCAGTGCCC
577	Dux	chr10	57688435	57688436	monoallelic_genome_JF1	C_T	0	GAGGACAAGAG	GAGGATAAGAG
578	Dux	chr10	57688455	57688456	monoallelic_genome_JF1	A_C	0	CCTGTACTGAG	CCTGTCCTGAG
579	Dux	chr10	57688467	57688468	monoallelic_genome_JF1	A_G	2 (C_-)	TCAAAATGAAA	ATAAAGTGAAA
580	Dux	chr10	57688994	57688995	monoallelic_genome_JF1	T_G	0	GAATGTAGGGA	GAATGGAGGGA
581	Dux	chr10	57689254	57689255	monoallelic_genome_JF1	T_A	0	TAAGTTGTCCT	TAAGTAGTCCT
582	Dux	chr10	57689267	57689268	monoallelic_genome_JF1	C_T	0	GGTGACGGCCA	GGTGATGGCCA
583	Dux	chr10	57689303	57689304	monoallelic_genome_JF1	A_C	0	CTGGCATGCCA	CTGGCCTGCCA
584	Dux	chr10	57689313	57689314	monoallelic_genome_JF1	G_T	0	ATAAGGCTCTC	ATAAGTCTCTC
585	Dux	chr10	57689365	57689366	monoallelic_genome_JF1	C_G	0	TCCTTCCAATG	TCCTTGCAATG
586	Dux	chr10	57689379	57689380	monoallelic_genome_JF1	A_G	0	GTCAAAGATCA	GTCAAGGATCA
587	Dux	chr10	57689422	57689423	monoallelic_genome_JF1	T_C	0	AACACTTGGGA	AACACCTGGGA
588	Dux	chr10	57689445	57689446	monoallelic_genome_JF1	G_A	0	AAAGAGGGATT	AAAGAAGGATA
589	Dux	chr10	57689450	57689451	monoallelic_genome_JF1	T_A	0	GGGATTAGGGA	AGGATAAGGGA
590	Dux	chr10	57689515	57689516	monoallelic_genome_JF1	C_T	0	ATGCACGGATG	ATGCATGGATG
591	Dux	chr10	57689896	57689897	monoallelic_genome_JF1	A_C	0	TCATCACACAA	TCATCCCACAA
592	Dux	chr10	57690178	57690179	monoallelic_genome_JF1	C_A	0	GAAGGCGTCCA	GAAGGAGTCCA
593	Dux	chr10	57690389	57690390	monoallelic_genome_JF1	C_T	0	GATTTCCTAAT	GATTTTCTAAT
594	Dux	chr10	57690526	57690527	monoallelic_genome_JF1	A_C	0	GGGTCACTTCT	GGGTCCCTTCT
595	Dux	chr10	57690588	57690589	monoallelic_genome_JF1	A_G	0	GCAAGAGGTAC	GCAAGGGGTAC
596	Dux	chr10	57690651	57690652	monoallelic_genome_JF1	G_A	0	AGGCAGATCAG	AGGCAAATCAG
597	Dux	chr10	57690974	57690975	monoallelic_genome_JF1	A_G	0	GTGGGACTGGC	GTGGGGCTGGC
598	Dux	chr10	57691244	57691245	monoallelic_genome_JF1	T_A	0	AATTCTGACGG	AATTCAGAGGG
599	Dux	chr10	57691247	57691248	monoallelic_genome_JF1	C_G	0	TCTGACGGGCT	TCAGAGGGGCT
600	Dux	chr10	57691297	57691298	monoallelic_genome_JF1	C_G	0	TAGAGCAAGAG	TAGAGGAAGAG
601	Dux	chr10	57691459	57691460	monoallelic_genome_JF1	G_A	0	TGGTTGGGGTT	TGGTTAGGGTT
602	Dux	chr10	57691850	57691851	monoallelic_genome_JF1	A_G	0	TGTATAAAAAG	TGTATGAAAAG
603	Dux	chr10	57692522	57692523	monoallelic_genome_JF1	G_A	0	AGCCCGTCTCT	AGCCCATCTCT
604	Dux	chr10	57692538	57692539	monoallelic_genome_JF1	T_C	0	GGACATAGCCC	GGACACAGCCC
605	Dux	chr10	57692688	57692689	monoallelic_genome_JF1	A_C	0	TCATCACACAA	TCATCCCACAA
606	Dux	chr10	57692806	57692807	monoallelic_genome_JF1	T_A	5 (-_A)	CCCCTTAAAAG	CCCTAAAAAAG
607	Dux	chr10	57693079	57693080	monoallelic_genome_JF1	A_G	0	GGTGTAGCCCT	GGTGTGGCCCT
608	Dux	chr10	57693093	57693094	monoallelic_genome_JF1	C_G	0	TTTGGCGTTAT	TTTGGGGTTAT
609	Dux	chr10	57693320	57693321	monoallelic_genome_JF1	A_C	0	GGGTCACTTCT	GGGTCCCTTCT
610	Dux	chr10	57693496	57693497	monoallelic_genome_JF1	A_C	0	AGGGGAAGGCC	AGGGGCAGGCC
611	Dux	chr10	57693615	57693616	monoallelic_genome_JF1	A_G	0	GTGCCACTTGG	GTGCCGCTTGG
612	Dux	chr10	57693689	57693690	monoallelic_genome_JF1	T_A	0	TTTGCTGCTTC	TTTGCAGCTTC
613	Dux	chr10	57693844	57693845	monoallelic_genome_JF1	T_C	0	GCTGTTTGCTT	GCTGTCTGCTT
614	Dux	chr10	57693972	57693973	monoallelic_genome_JF1	C_T	0	CTTCTCTCTGT	CTTCTTCCTGT
615	Dux	chr10	57693973	57693974	monoallelic_genome_JF1	T_C	0	TTCTCTCTGTG	TTCTTCCTGTG
616	Dux	chr10	57694317	57694318	monoallelic_genome_JF1	A_G	0	GTGGGACTGGC	GTGGGGCTGGC
617	Dux	chr10	57694451	57694452	monoallelic_genome_JF1	A_C	0	GAAGGAAAGGA	GAAGGCTGGGA
618	Dux	chr10	57694452	57694453	monoallelic_genome_JF1	A_T	0	AAGGAAAGGAC	AAGGCTGGGAC
619	Dux	chr10	57694453	57694454	monoallelic_genome_JF1	A_G	0	AGGAAAGGACT	AGGCTGGGACT
620	Dux	chr10	57694490	57694491	monoallelic_genome_JF1	T_A	0	GGGCTTGAAGT	GGGCTAGAAGT
621	Dux	chr10	57694540	57694541	monoallelic_genome_JF1	T_C	0	GCTCTTCTGGG	GCTCTCCTGGG
622	Dux	chr10	57694735	57694736	monoallelic_genome_JF1	T_C	0	CTCTCTGCAGA	CTCTCCGCAGA
623	Dux	chr10	57694849	57694850	monoallelic_genome_JF1	T_C	0	ACCTGTAGGGG	ACCTGCAGGGG
624	Dux	chr10	57695101	57695102	monoallelic_genome_JF1	G_T	0	GCGCAGGCCTC	GCGCATGCCTC
625	Dux	chr10	57695355	57695356	monoallelic_genome_JF1	A_G	0	AAACCATCTTC	AAACCGTCTTC
626	Dux	chr10	57695452	57695453	monoallelic_genome_JF1	T_C	0	GTCCTTACCTT	GTCCTCACCTT
627	Dux	chr10	57695464	57695465	monoallelic_genome_JF1	C_A	0	GGAGACTCGAC	GGAGAATCGAC
628	Dux	chr10	57695621	57695622	monoallelic_genome_JF1	T_C	0	CCCTTTCTCGC	CCCTTCCTCGC
629	Dux	chr10	57695627	57695628	monoallelic_genome_JF1	A_G	0	CTCGCATTGCC	CTCGCGGTGCC
630	Dux	chr10	57695628	57695629	monoallelic_genome_JF1	T_G	0	TCGCATTGCCC	TCGCGGTGCCG
631	Dux	chr10	57695633	57695634	monoallelic_genome_JF1	C_G	0	TTGCCCCCAAG	GTGCCGCCAAG
632	Dux	chr10	57695647	57695648	monoallelic_genome_JF1	A_C	0	CGCCAAGCCTG	CGCCACGCCTG
633	Dux	chr10	57695826	57695827	monoallelic_genome_JF1	G_A	8 (-_CG)	GCCATGTCATT	GCCATATCCGA
634	Dux	chr10	57696114	57696115	monoallelic_genome_JF1	C_T	0	GAGGACAAGAG	GAGGATAAGAG
635	Dux	chr10	57696134	57696135	monoallelic_genome_JF1	A_C	0	CCTGTACTGAG	CCTGTCCTGAG
636	Dux	chr10	57696143	57696144	monoallelic_genome_JF1	A_T	5 (C_-)	AGATCAAAATG	GAGATTAAATG
637	Dux	chr10	57696152	57696153	monoallelic_genome_JF1	G_A	0	TGAAAGTCCAA	TGAAAATCCAA
638	Dux	chr10	57697037	57697038	monoallelic_genome_JF1	A_T	0	TACCGAGTCCT	TACCGTCTCCT
639	Dux	chr10	57697038	57697039	monoallelic_genome_JF1	G_C	0	ACCGAGTCCTT	ACCGTCTCCTT
640	Dux	chr10	57697170	57697171	monoallelic_genome_JF1	C_T	0	AAAGACCTCCA	AAAGATCTCCA
641	Dux	chr10	57697392	57697393	monoallelic_genome_JF1	G_A	0	AGCCCGTCTCT	AGCCCATCTCT
642	Dux	chr10	57697514	57697515	monoallelic_genome_JF1	T_A	0	GCACATTCTCC	GCACAATCTCC
643	Dux	chr10	57697539	57697540	monoallelic_genome_JF1	C_A	0	AGCCTCTTCAA	AGCCTATTCAA
644	Dux	chr10	57697569	57697570	monoallelic_genome_JF1	T_C	0	CACAGTACACA	CACAGCGCACA
645	Dux	chr10	57697570	57697571	monoallelic_genome_JF1	A_G	0	ACAGTACACAA	ACAGCGCACAA
646	Dux	chr10	57697640	57697641	monoallelic_genome_JF1	G_A	0	ACACAGAACCA	ACACAAAACCA
647	Dux	chr10	57697790	57697791	monoallelic_genome_JF1	A_C	0	TCTGCACGAAG	TCTGCCCGAAG
648	Dux	chr10	57697820	57697821	monoallelic_genome_JF1	A_G	0	AGTCCATACAA	AGTCCGTATAA
649	Dux	chr10	57697823	57697824	monoallelic_genome_JF1	C_T	0	CCATACAACCC	CCGTATAACCC
650	Dux	chr10	57697850	57697851	monoallelic_genome_JF1	G_C	0	CTCCCGATTGC	CTCCCCATTGC
651	Dux	chr10	57698058	57698059	monoallelic_genome_JF1	T_C	0	ATCCCTGGGCG	ATCCCCGGGCG
652	Dux	chr10	57698067	57698068	monoallelic_genome_JF1	C_G	0	CGCTGCAGAAG	CGCTGGAGAAG
653	Dux	chr10	57698102	57698103	monoallelic_genome_JF1	C_A	0	CAATCCATCCT	CAATCAATCCT
654	Dux	chr10	57698118	57698119	monoallelic_genome_JF1	A_G	0	TTAGCAAGACA	TTAGCGAGACA
655	Dux	chr10	57698154	57698155	monoallelic_genome_JF1	A_G	0	GTTGCATTTTT	GTTGCGTTTTT
656	Polrmt	chr10	79201679	79201680	biallelic	T_C	0	GGTGATAGCTG	GGTGACAGCTG
657	Polrmt	chr10	79202444	79202445	biallelic	G_C	0	CAGGGGGCCGT	CAGGGCGCCGT
658	Polrmt	chr10	79202582	79202583	biallelic	G_A	0	GCACAGCATGG	GCACAACATGG
659	Polrmt	chr10	79202699	79202700	biallelic	T_C	0	ACAAATGGTAT	ACAAACGGTAT
660	Btbd11	chr10	84966410	84966411	biallelic	T_C	0	CTCTGTGCGGC	CTCTGCGCGGC
661	Btbd11	chr10	84966637	84966638	biallelic	A_G	0	GGTGAACTCGT	GGTGAGCTCGT
662	Btbd11	chr10	84966654	84966655	biallelic	T_C	0	CTTCATCCTGG	CTTCACCCTGG
663	Btbd11	chr10	84966676	84966677	biallelic	A_G	0	GAGTAACACAA	GAGTAGCACAA
664	Spic	chr10	88120811	88120812	monoallelic_genome_B6	T_A	0	CGCTATTAAGA	CGCTAATAAGA
665	Spic	chr10	88120817	88120818	monoallelic_genome_B6	G_A	0	TAAGAGACTAT	TAAGAAACTAT
666	Spic	chr10	88120915	88120916	monoallelic_genome_B6	C_T	0	TTTGTCAAGTG	TTTGTTAAGTG
667	Znrf3	chr11	5262953	5262954	monoallelic_genome_B6	G_A	0	TAACAGTTGGT	TAACAATTGGT
668	Grb10	chr11	11926207	11926208	monoallelic_imprinting_maternal	T_G	0	GCTCCTAAACG	GCTCCGAAACG
669	Wdr92	chr11	17108252	17108253	monoallelic_genome_B6	A_G	0	AATAAATTATT	AATAAGTTATT
670	Wdr92	chr11	17108304	17108305	monoallelic_genome_B6	C_T	0	ACTGACTACTG	ACTGATTACTG
671	Wdr92	chr11	17108404	17108405	monoallelic_genome_B6	C_T	0	AACAACAGGAG	AACAATAGGAG
672	Wdr92	chr11	17108431	17108432	monoallelic_genome_B6	T_C	0	CATCATACAGC	CATCACACAGC
673	Wdr92	chr11	17108451	17108452	monoallelic_genome_B6	T_C	0	CGCAGTATCCC	CGCAGCATCAT
674	Wdr92	chr11	17108455	17108456	monoallelic_genome_B6	C_A	0	GTATCCCACAG	GCATCATACAG
675	Wdr92	chr11	17108456	17108457	monoallelic_genome_B6	C_T	0	TATCCCACAGC	CATCATACAGC
676	Wdr92	chr11	17108536	17108537	monoallelic_genome_B6	T_C	0	CACAGTAGGGC	CACAGCAGGGC
677	Wdr92	chr11	17108543	17108544	monoallelic_genome_B6	G_A	0	GGGCCGCACGC	GGGCCACACGC
678	Wdr92	chr11	17108580	17108581	monoallelic_genome_B6	A_C	0	GCATCATACAG	GCATCCCACAG
679	Wdr92	chr11	17108581	17108582	monoallelic_genome_B6	T_C	0	CATCATACAGC	CATCCCACAGC
680	Wdr92	chr11	17108593	17108594	monoallelic_genome_B6	G_A	0	GGGCCGCACGC	GGGCCACACGC
681	Wdr92	chr11	17108601	17108602	monoallelic_genome_B6	C_T	0	CGCAGCATCCC	CGCAGTATCCC
682	Wdr92	chr11	17108611	17108612	monoallelic_genome_B6	T_C	0	CACAGTAGGGC	CACAGCAGGGC
683	Wdr92	chr11	17108671	17108672	monoallelic_genome_B6	A_G	0	GCTCCACATTC	GCTCCGCATTC
684	Commd1	chr11	22871894	22871895	monoallelic_imprinting_maternal	C_T	0	ACAAGCCTGCC	ACAAGTCTGCC
685	Commd1	chr11	22871900	22871901	monoallelic_imprinting_maternal	C_T	0	CTGCCCCGGCT	CTGCCTAGGCT
686	Commd1	chr11	22871901	22871902	monoallelic_imprinting_maternal	C_A	0	TGCCCCGGCTC	TGCCTAGGCTC
687	Commd1	chr11	22872275	22872276	monoallelic_imprinting_maternal	C_T	0	CTGCACAGGCC	CTGCATAGGCC
688	Commd1	chr11	22872287	22872288	monoallelic_imprinting_maternal	G_A	0	GCTGTGCCATG	GCTGTACCATG
689	Commd1	chr11	22872442	22872443	monoallelic_imprinting_maternal	C_G	0	GCCGCCCCACA	GCCGCGCCACA
690	Commd1	chr11	22872497	22872498	monoallelic_imprinting_maternal	A_C	0	GATAGACGGAT	GATAGCCGGAT
691	1200014J11Rik	chr11	72879241	72879242	monoallelic_genome_B6	G_A	0	GCACCGATCTG	GCACCAATCTG
692	1200014J11Rik	chr11	72879296	72879297	monoallelic_genome_B6	C_T	0	AGATGCCGCCC	AGATGTCGCCC
693	Wsb1	chr11	79050135	79050136	monoallelic_genome_B6	T_A	0	TGTTATTAACG	TGTTAATAACG
694	Bcas3	chr11	85470382	85470383	biallelic	G_A	0	TTACAGTACAG	TTACAATACAG
695	4933422H20Rik	chr11	115302875	115302876	monoallelic_genome_B6	G_A	0	CAGCTGTTCCA	CAGCTATTCCA
696	4933422H20Rik	chr11	115302964	115302965	monoallelic_genome_B6	G_T	0	TTGCCGCACGG	TTGCCTCACGG
697	2900041M22Rik	chr11	117465768	117465769	monoallelic_genome_B6	A_G	0	AAGAGAGAGGG	AAGAGGGAGGG
698	2900041M22Rik	chr11	117465816	117465817	monoallelic_genome_B6	C_A	0	CAGAACCCTGC	CAGAAACCTGC
699	2900041M22Rik	chr11	117465870	117465871	monoallelic_genome_B6	T_C	0	CACGATGCTAC	CACGACGCTAC
700	2900041M22Rik	chr11	117465877	117465878	monoallelic_genome_B6	C_T	0	CTACCCTTCTG	CTACCTTTCTG
701	2900041M22Rik	chr11	117465890	117465891	monoallelic_genome_B6	G_A	0	TGGCAGAACCG	TGGCAAAGCCG
702	2900041M22Rik	chr11	117465892	117465893	monoallelic_genome_B6	A_G	0	GCAGAACCGTC	GCAAAGCCGTC
703	2900041M22Rik	chr11	117466052	117466053	monoallelic_genome_B6	T_C	0	CACTTTCTGCG	CACTTCCTGCG
704	2900041M22Rik	chr11	117466068	117466069	monoallelic_genome_B6	T_C	0	TGGCATGTGGG	TGGCACGTGGG
705	2900041M22Rik	chr11	117466127	117466128	monoallelic_genome_B6	A_G	0	GCTTGAGCAAG	GCTTGGGCAAG
706	2900041M22Rik	chr11	117466157	117466158	monoallelic_genome_B6	A_G	0	CACCCACCCAG	CACCCGCCCAG
707	2900041M22Rik	chr11	117466217	117466218	monoallelic_genome_B6	T_C	0	CATCCTAAGGG	CATCCCAAGGG
708	2900041M22Rik	chr11	117466245	117466246	monoallelic_genome_B6	A_G	0	GCAAAAGCCAA	GCAAAGGCCAA
709	Nbas	chr12	13443625	13443626	monoallelic_genome_JF1	G_A	0	CTCCCGTCAAA	CTCCCATCAAA
710	Nbas	chr12	13443647	13443648	monoallelic_genome_JF1	C_T	0	CAAGCCGCGTA	CAAGCTGTGTA
711	Nbas	chr12	13443649	13443650	monoallelic_genome_JF1	C_T	0	AGCCGCGTAGA	AGCTGTGTAGA
712	Nbas	chr12	13443772	13443773	monoallelic_genome_JF1	G_C	0	GCTTCGGGCCA	GCTTCCGGCCA
713	Nbas	chr12	13443853	13443854	monoallelic_genome_JF1	G_T	0	AACCAGTAGTG	AACCATTAGTG
714	Nbas	chr12	13443928	13443929	monoallelic_genome_JF1	T_C	0	GGTTTTGCAGT	GGTTTCGCAGT
715	Nbas	chr12	13443968	13443969	monoallelic_genome_JF1	T_C	0	CTCCGTGGCCG	CTCCGCGGCCG
716	Nbas	chr12	13444005	13444006	monoallelic_genome_JF1	C_T	0	GGAGGCGGAGA	GGAGGTGGAGA
717	Nbas	chr12	13444030	13444031	monoallelic_genome_JF1	C_T	0	GCCACCGAATT	GCCACTGAATT
718	2700049A03Rik_1	chr12	72249424	72249425	biallelic	G_A	0	TGGGCGTCTCT	TGGGCATCCCT
719	2700049A03Rik_1	chr12	72249427	72249428	biallelic	T_C	0	GCGTCTCTGGA	GCATCCCTGGA
720	2700049A03Rik_1	chr12	72249476	72249477	biallelic	C_T	0	ACAGTCGTGTC	ACAGTTGTGTC
721	2700049A03Rik_1	chr12	72249564	72249565	biallelic	G_A	0	AAACCGTGAAA	AAACCATGAAA
722	2700049A03Rik_1	chr12	72249590	72249591	biallelic	T_C	0	TGTGCTGGTTT	TGTGCCGGTTT
723	2700049A03Rik_2	chr12	72343039	72343040	monoallelic_genome_B6	C_G	0	ATCTTCACTGA	ATCTTGACTGA
724	2700049A03Rik_2	chr12	72343095	72343096	monoallelic_genome_B6	C_T	0	ACTTGCGCTTC	ACTTGTGCTTC
725	2700049A03Rik_2	chr12	72343130	72343131	monoallelic_genome_B6	T_A	0	CCTAATCAGGC	CCTAAACAGGC
726	2700049A03Rik_2	chr12	72343166	72343167	monoallelic_genome_B6	G_T	0	TCGACGCTCAG	TCGACTCTCAG
727	2700049A03Rik_2	chr12	72343257	72343258	monoallelic_genome_B6	G_A	0	CCTTCGGATGT	CCTTCAGATGT
728	2700049A03Rik_2	chr12	72343314	72343315	monoallelic_genome_B6	A_G	0	AGCACACCCCC	AGCACGCCCCC
729	2700049A03Rik_2	chr12	72343442	72343443	monoallelic_genome_B6	T_A	0	GATGTTGACAG	GATGTAGACAG
730	2700049A03Rik_2	chr12	72343460	72343461	monoallelic_genome_B6	C_A	0	CTCTGCTCTGA	CTCTGATCTGA
731	Syt16	chr12	75226858	75226859	biallelic	A_C	0	AAAAAACAAAA	AAAAACCAAAA
732	Syt16	chr12	75227106	75227107	biallelic	C_G	0	CGCCACCGTAC	CGCCAGCGTAC
733	Syt16	chr12	75227119	75227120	biallelic	C_A	0	AGAAACCTGAA	AGAAAACTGAA
734	Syt16	chr12	75227187	75227188	biallelic	A_G	0	CTTACAGAACG	CTTACGGAACG
735	Syt16	chr12	75227254	75227255	biallelic	A_G	0	TGGGCAATCTG	TGGGCGATCTG
736	Syt16	chr12	75227367	75227368	biallelic	A_G	0	GTCAAATCAGG	GTCAAGTCAGG
737	Ston2	chr12	92887063	92887064	monoallelic_genome_JF1	T_G	0	GCGCCTTTCCT	GCGCCGTTCCT
738	Ston2	chr12	92887070	92887071	monoallelic_genome_JF1	C_T	0	TCCTGCTCTTC	TCCTGTTCTTC
739	Ston2	chr12	92887114	92887115	monoallelic_genome_JF1	C_T	0	CTGTACGTCCT	CTGTATGTCCT
740	Ston2	chr12	92887163	92887164	monoallelic_genome_JF1	G_A	0	GGTGGGGCCTC	GGTGGAGCCTC
741	Ston2	chr12	92887207	92887208	monoallelic_genome_JF1	A_G	0	GTCCAACTTTT	GTCCAGCTTTT
742	Ston2	chr12	92887231	92887232	monoallelic_genome_JF1	T_G	0	GTTCATCAGTG	GTTCAGCAGTG
743	Ston2	chr12	92887304	92887305	monoallelic_genome_JF1	G_C	0	GTTGCGGCAGA	GTTGCCGCAGA
744	Ston2	chr12	92887357	92887358	monoallelic_genome_JF1	C_T	0	GCAGCCGACTT	GCAGCTGACTT
745	Ston2	chr12	92887564	92887565	monoallelic_genome_JF1	T_C	0	GTTAATGGGAA	GTTAACGGGGA
746	Ston2	chr12	92887568	92887569	monoallelic_genome_JF1	A_G	0	ATGGGAAATTG	ACGGGGAATTG
747	Ston2	chr12	92887576	92887577	monoallelic_genome_JF1	A_G	0	TTGAAACTGGG	TTGAAGCTGGG
748	Ston2	chr12	92887602	92887603	monoallelic_genome_JF1	T_C	0	AGAATTTTATC	AGAATCTTATC
749	Ston2	chr12	92887639	92887640	monoallelic_genome_JF1	A_G	0	GTATTACATGT	GTATTGCATGT
750	Meg3	chr12	110765390	110765391	biallelic	A_G	0	CACAGATATGT	CACAGGTATGT
751	Meg3	chr12	110765563	110765564	biallelic	A_G	0	GCCTCACGCCA	GCCTCGCGCCA
752	Meg3	chr12	110765656	110765657	biallelic	G_A	0	TACATGGATGT	TACATAGATGT
753	Meg3	chr12	110765724	110765725	biallelic	A_G	10 (C_-)	CAAGTAATACG	CAAGTGATAGT
754	Meg3	chr12	110766126	110766127	biallelic	C_G	0	GTCAACAGGCC	GTCAAGAGGCC
755	Gm17723	chr12	114128762	114128763	biallelic	G_A	0	AGCTCGTCCGC	AGCTCATCCGC
756	B3galnt2	chr13	13986309	13986310	monoallelic_genome_JF1	T_G	0	TACTATGTATT	TACTAGGTATT
757	Kif13a	chr13	46868028	46868029	biallelic	C_T	0	GTCTACATCTG	GTCTATATCTG
758	Kif13a	chr13	46868059	46868060	biallelic	A_G	0	CTACCAAGGTT	CTACCGAGGTT
759	Kif13a	chr13	46868082	46868083	biallelic	C_A	0	GTGACCCAGAG	GTGACACAGAG
760	Kif13a	chr13	46868095	46868096	biallelic	A_G	0	GACAAACTGTG	GACAAGCTGTG
761	Kif13a	chr13	46868280	46868281	biallelic	G_A	0	GAGTCGTGCAC	GAGTCATGCAC
762	Kif13a	chr13	46868356	46868357	biallelic	T_C	0	GCCTCTTCAGT	GCCTCCTCAGT
763	Kif13a	chr13	46868383	46868384	biallelic	G_T	0	GTCAAGCAACC	GTCAATCAACC
764	Nhlrc1	chr13	47106003	47106004	monoallelic_genome_B6	A_G	0	TAACAATGCAG	TAACAGTGCAG
765	Nhlrc1	chr13	47106029	47106030	monoallelic_genome_B6	A_G	0	GCGATAACCTG	GCGATGACCTG
766	Nhlrc1	chr13	47106132	47106133	monoallelic_genome_B6	A_G	0	GAGGGAGCATC	GAGGGGGCATC
767	Nhlrc1	chr13	47106158	47106159	monoallelic_genome_B6	T_C	0	CTACTTGCTTC	CTACTCGCTTC
768	Nhlrc1	chr13	47106254	47106255	monoallelic_genome_B6	A_G	0	TGATCATTCTT	TGATCGTTCTT
769	Nhlrc1	chr13	47106278	47106279	monoallelic_genome_B6	A_G	0	AAGACATGCCG	AAGACGTGCCA
770	Nhlrc1	chr13	47106283	47106284	monoallelic_genome_B6	G_A	0	ATGCCGGAACT	GTGCCAGAACT
771	Nhlrc1	chr13	47106343	47106344	monoallelic_genome_B6	A_G	0	GCGCCACCGAA	GCGCCGCCGAA
772	Nhlrc1	chr13	47106453	47106454	monoallelic_genome_B6	T_C	0	AGTCCTTCGCG	AGTCCCTCGCG
773	Nhlrc1	chr13	47106461	47106462	monoallelic_genome_B6	A_C	0	GCGCAAGCGTG	GCGCACGCGTG
774	Nhlrc1	chr13	47106468	47106469	monoallelic_genome_B6	A_G	0	CGTGCAGGCCC	CGTGCGGGCCC
775	Nhlrc1	chr13	47106541	47106542	monoallelic_genome_B6	T_G	0	TGAAATAAAAC	TGAAAGAAAAC
776	Nhlrc1	chr13	47106608	47106609	monoallelic_genome_B6	A_G	0	GCTGTAAAGTT	GCTGTGAAGTT
777	Nhlrc1	chr13	47106623	47106624	monoallelic_genome_B6	T_C	0	GTCTATGGTGA	GTCTACGGTGA
778	Nhlrc1	chr13	47106655	47106656	monoallelic_genome_B6	T_C	5 (-_C)	TTTTTTTTTGA	TTTTCCTTTGA
779	Nhlrc1	chr13	47106686	47106687	monoallelic_genome_B6	T_C	0	GTTGGTCTCAT	GTTGGCCTCAT
780	Spin1	chr13	51181059	51181060	biallelic	G_A	0	CTCCAGTGAGG	CTCCAATGAGG
781	Spin1	chr13	51181065	51181066	biallelic	C_A	0	TGAGGCGGCTT	TGAGGAGGCTT
782	Spin1	chr13	51181079	51181080	biallelic	C_T	0	AAGCCCGCAGG	AAGCCTGCAGG
783	Spin1	chr13	51181091	51181092	biallelic	A_T	0	TTATGAAGTGG	TTATGTAGTGG
784	Spin1	chr13	51181707	51181708	biallelic	T_A	0	TTTTTTAAGTA	TTTTTAAAGTA
785	Spin1	chr13	51181745	51181746	biallelic	T_G	0	CTGTGTTAAGA	CTGTGGTAAGA
786	Spin1	chr13	51181915	51181916	biallelic	G_A	0	GAGAAGCCTTG	GAGAAACCTCG
787	Spin1	chr13	51181919	51181920	biallelic	T_C	0	AGCCTTGTCTT	AACCTCGTCTT
788	Spin1	chr13	51181933	51181934	biallelic	A_G	0	AGCATAGCAGT	AGCATGGCAGT
789	Spin1	chr13	51181947	51181948	biallelic	T_A	0	ATCCTTGAATC	ATCCTAGAATC
790	Hk3	chr13	55114514	55114515	biallelic	G_A	0	CAAGAGCGGAA	CAAGAACGGAA
791	Hk3	chr13	55114578	55114579	biallelic	A_G	0	CCGCCAGGCCA	CCGCCGGGCCA
792	Hk3	chr13	55114665	55114666	biallelic	G_A	0	TCTTCGTCATA	TCTTCATCATA
793	Hk3	chr13	55114758	55114759	biallelic	G_A	0	CACGCGTTGGT	CACGCATTGGT
794	Hk3	chr13	55114839	55114840	biallelic	A_T	0	GGCCCAGGCTC	GGCCCTGGCTC
795	Mir466f-4	chr13	71157083	71157084	monoallelic_genome_B6	T_C	11-14 (AAAA_-)	CAAAATGGGGA	CAAAACGGGGA
796	Mir466f-4	chr13	71159565	71159566	monoallelic_genome_B6	G_A	5 (-_T)	CACCCGCCCTG	ACCCTACCCTG
797	Mir466f-4	chr13	71159603	71159604	monoallelic_genome_B6	G_A	0	ATGCCGCACAC	ATGCCACACAC
798	Mir466f-4	chr13	71159631	71159632	monoallelic_genome_B6	G_A	0	GCCCTGCCTTG	GCCCTACCTTG
799	9330111N05Rik	chr13	81203620	81203621	biallelic	T_C	0	GCCTCTGGCTT	GCCTCCGGCTT
800	9330111N05Rik	chr13	81203654	81203655	biallelic	G_C	0	CCGTCGCCGCC	CCGTCCTCGCC
801	9330111N05Rik	chr13	81203655	81203656	biallelic	C_T	0	CGTCGCCGCCG	CGTCCTCGCCC
802	9330111N05Rik	chr13	81203660	81203661	biallelic	G_C	0	CCGCCGCCGCG	TCGCCCCTCCG
803	9330111N05Rik	chr13	81203662	81203663	biallelic	C_T	0	GCCGCCGCGTC	GCCCCTCCGTC
804	9330111N05Rik	chr13	81203663	81203664	biallelic	G_C	0	CCGCCGCGTCC	CCCCTCCGTCC
805	9330111N05Rik	chr13	81203707	81203708	biallelic	T_G	0	ACTCGTCATTG	ACTCGGCATTG
806	Ipo11	chr13	107578415	107578416	monoallelic_genome_B6	G_T	0	AATAGGATGTT	AATAGTTTGTT
807	Ipo11	chr13	107578416	107578417	monoallelic_genome_B6	A_T	0	ATAGGATGTTT	ATAGTTTGTTT
808	Fst	chr13	115213578	115213579	monoallelic_genome_B6	C_T	0	TTTAACACATG	TTTAATACATG
809	Fst	chr13	115213601	115213602	monoallelic_genome_B6	G_A	0	CTGCTGTGTGC	CTGCTATGTGC
810	Fst	chr13	115213773	115213774	monoallelic_genome_B6	C_T	0	GAGTGCGGCAA	GAGTGTGGCAA
811	Gm10044	chr14	8633446	8633447	monoallelic_genome_B6	T_C	0	TAAGATACACA	TAAGACACATA
812	Gm10044	chr14	8633450	8633451	monoallelic_genome_B6	C_T	0	ATACACAAAGG	ACACATAAAGG
813	Gm10044	chr14	8633462	8633463	monoallelic_genome_B6	A_T	0	CACATATATCT	CACATTTATCT
814	Gm10044	chr14	8633480	8633481	monoallelic_genome_B6	G_A	0	TGAAAGCAGAA	TGAAAACAGAA
815	Gm10044	chr14	8633501	8633502	monoallelic_genome_B6	A_G	0	CCAGGAATGTG	CCAGGGGTGTG
816	Gm10044	chr14	8633502	8633503	monoallelic_genome_B6	A_G	0	CAGGAATGTGG	CAGGGGTGTGG
817	Gm10044	chr14	8633508	8633509	monoallelic_genome_B6	G_A	0	TGTGGGGCAGG	TGTGGAGCAGG
818	Gm10044	chr14	8633577	8633578	monoallelic_genome_B6	C_T	0	TAGAACGTCTC	TAGAATGTCTC
819	Gm10044	chr14	8633605	8633606	monoallelic_genome_B6	G_A	0	TGTGCGTAATA	TGTGCATAATA
820	Gm10044	chr14	8633677	8633678	monoallelic_genome_B6	T_C	0	GTTGCTGAGTG	GTTGCCGAGTG
821	Gm10044	chr14	8633696	8633697	monoallelic_genome_B6	G_C	0	GCCGCGGAGCT	GCCGCCGAGCT
822	Gm10044	chr14	8633715	8633716	monoallelic_genome_B6	T_C	0	GACCTTTGCCG	GACCTCTGCCG
823	Gm10044	chr14	8633743	8633744	monoallelic_genome_B6	C_T	0	AGAAGCCCACC	AGAAGTCCACC
824	Gm10044	chr14	8633841	8633842	monoallelic_genome_B6	A_G	0	GGACCAGAAGC	GGACCGGAAGC
825	Gm10044	chr14	8633867	8633868	monoallelic_genome_B6	G_A	0	AAGGCGAGCTC	AAGGCAAGCTC
826	Gm10044	chr14	8633882	8633883	monoallelic_genome_B6	G_A	0	CTTCGGACCAC	CTTCGAACCAC
827	Gm10044	chr14	8633888	8633889	monoallelic_genome_B6	G_C	0	ACCACGGACCT	ACCACCGACCT
828	Nek10	chr14	15854724	15854725	monoallelic_genome_B6	A_G	0	TCACCATGAAT	TCACCGTGAAT
829	Nek10	chr14	15854758	15854759	monoallelic_genome_B6	T_C	0	GGCATTGGGAA	GGCATCGGGAA
830	Nek10	chr14	15855087	15855088	monoallelic_genome_B6	C_A	0	CATTCCGGACT	CATTCAGGACT
831	Dnahc12	chr14	27629249	27629250	biallelic	G_A	0	ATGATGTTATA	ATGATATTATA
832	Dnahc12	chr14	27629384	27629385	biallelic	C_T	0	GGAAACGCTTT	GGAAATGCTTT
833	Nefm	chr14	68739702	68739703	biallelic	C_T	0	CCAGTCAGTAA	CCAGTTAGTAA
834	Nefm	chr14	68739774	68739775	biallelic	C_T	0	AGTTGCGCGGC	AGTTGTGCGGC
835	Nefm	chr14	68740036	68740037	biallelic	G_T	0	CTCTTGGTACA	CTCTTTGTACA
836	Nefm	chr14	68740085	68740086	biallelic	G_A	0	TTGCTGTAACA	TTGCTATAACA
837	Lmo7	chr14	102330603	102330604	monoallelic_genome_JF1	C_T	0	ATGAGCCCCGC	ATGAGTCCCGC
838	Lmo7	chr14	102330651	102330652	monoallelic_genome_JF1	C_T	0	GTTATCTGTCC	GTTATTTGTCC
839	Lmo7	chr14	102330673	102330674	monoallelic_genome_JF1	T_C	0	GCTGGTGTTGC	GCTGGCGTTGC
840	Gpc6	chr14	118262423	118262424	monoallelic_genome_B6	C_T	0	AAGATCGGCCT	AAGATTGGCCT
841	Gpc6	chr14	118262444	118262445	monoallelic_genome_B6	T_C	0	AATTTTCAGAT	AATTTCCAGAT
842	Gpr180	chr14	118554843	118554844	monoallelic_genome_JF1	A_C	0	ATAGTACACAT	ATAGTCCACAT
843	Gpr180	chr14	118554912	118554913	monoallelic_genome_JF1	C_G	0	GAGCACAGGTT	GAGCAGAGGTT
844	Gpr180	chr14	118554974	118554975	monoallelic_genome_JF1	C_T	0	CTCTGCACAGT	CTCTGTACAGT
845	Gpr180	chr14	118554993	118554994	monoallelic_genome_JF1	A_G	0	GGTACAGCACT	GGTACGGCACT
846	Gpr180	chr14	118555027	118555028	monoallelic_genome_JF1	A_G	0	GGTACAGCACT	GGTACGGCACT
847	Gpr180	chr14	118555155	118555156	monoallelic_genome_JF1	T_C	0	GAGCATGGGGT	GAGCACGGGGT
848	Gpr180	chr14	118555183	118555184	monoallelic_genome_JF1	T_C	0	TACAGTGAGCA	TACAGCGAGCA
849	Gpr180	chr14	118555211	118555212	monoallelic_genome_JF1	G_C	0	TCACTGTACAG	TCACTCTACAG
850	Gpr180	chr14	118555245	118555246	monoallelic_genome_JF1	G_C	0	TCACTGTACAG	TCACTCTACAG
851	Gpr180	chr14	118555291	118555292	monoallelic_genome_JF1	T_C	0	GAGCATGGGGT	GAGCACGGGGT
852	Gpr180	chr14	118555325	118555326	monoallelic_genome_JF1	T_C	0	GAGCATGGGGT	GAGCACGGGGT
853	Gpr180	chr14	118555347	118555348	monoallelic_genome_JF1	G_C	3 (-_CT)	TCACTGTACAG	ACTCTCTACAG
854	Gpr180	chr14	118555393	118555394	monoallelic_genome_JF1	T_C	0	GAGCATGGGGT	GAGCACGGGGT
855	Gpr180	chr14	118555486	118555487	monoallelic_genome_JF1	C_T	0	CTCTGCACAGT	CTCTGTACAGC
856	Gpr180	chr14	118555491	118555492	monoallelic_genome_JF1	T_C	0	CACAGTGAGCA	TACAGCGAGCA
857	Gpr180	chr14	118555505	118555506	monoallelic_genome_JF1	A_G	0	GGTACAGCACT	GGTACGGCACT
858	Gpr180	chr14	118555522	118555523	monoallelic_genome_JF1	C_T	0	CTGAACAACCT	CTGAATAACCT
859	Gpr180	chr14	118555624	118555625	monoallelic_genome_JF1	C_T	0	CTTCACCATGT	CTTCATCATGT
860	Gpr180	chr14	118555669	118555670	monoallelic_genome_JF1	T_G	0	TAATTTACATC	TAATTGACATC
861	Gm17668	chr14	118818855	118818856	biallelic	C_T	0	GGCCTCCTTCC	GGCCTTCTTCC
862	Gm17668	chr14	118818900	118818901	biallelic	A_G	0	GCATGAGTGAT	GCATGGGTGAT
863	Gm17668	chr14	118819067	118819068	biallelic	C_T	0	TGAAGCATACC	TGAAGTATACC
864	Gm17668	chr14	118819076	118819077	biallelic	A_G	0	CCCAAATACAG	CCCAAGTGCAG
865	Gm17668	chr14	118819078	118819079	biallelic	A_G	0	CAAATACAGTG	CAAGTGCAGTG
866	Gm17668	chr14	118819091	118819092	biallelic	T_C	0	CACTTTGTGCA	CACTTCGTGCA
867	Gm17668	chr14	118819099	118819100	biallelic	T_C	0	GCACTTTTTCC	GCACTCTTTCC
868	Gm17668	chr14	118819160	118819161	biallelic	A_G	0	CTCCAACCAAG	CTCCAGCCAAG
869	Gm17668	chr14	118819195	118819196	biallelic	T_C	0	TCACGTCGCCA	TCACGCCGCCA
870	Gm17668	chr14	118819222	118819223	biallelic	T_C	0	TGGCCTGGGGT	TGGCCCGGGGT
871	Oxct1	chr15	4029424	4029425	monoallelic_genome_B6	T_C	0	GGATGTCCTCT	GGATGCCCTCT
872	Oxct1	chr15	4029456	4029457	monoallelic_genome_B6	C_T	0	CTGTTCTCTGT	CTGTTTTCTGT
873	Oxct1	chr15	4029473	4029474	monoallelic_genome_B6	T_G	0	CTCTCTCCTTC	CTCTCGCCTTC
874	Oxct1	chr15	4029587	4029588	monoallelic_genome_B6	C_A	0	GCTAGCATGCG	GCTAGAATGTG
875	Oxct1	chr15	4029591	4029592	monoallelic_genome_B6	C_T	0	GCATGCGGCAT	GAATGTGGCAT
876	Oxct1	chr15	4029797	4029798	monoallelic_genome_B6	C_A	0	AGGCCCTCGTC	AGGCCATCGTC
877	Oxct1	chr15	4029884	4029885	monoallelic_genome_B6	T_C	0	TTCTCTAGGAT	TTCTCCAGGAT
878	Oxct1	chr15	4029952	4029953	monoallelic_genome_B6	C_G	0	TAGGGCACTTT	TAGGGGACTTT
879	Oxct1	chr15	4030013	4030014	monoallelic_genome_B6	A_G	0	GCAAAAGGCTA	GCAAAGGGCTA
880	Oxct1	chr15	4030033	4030034	monoallelic_genome_B6	A_G	0	GGTACATACTC	GGTACGTACTC
881	Cdh12	chr15	21985086	21985087	biallelic	A_T	0	TCTCGACCCGG	TCTCGTCCCGG
882	Ank	chr15	27444957	27444958	biallelic	A_T	0	TCCTGATTATC	TCCTGTTTATC
883	Ank	chr15	27445046	27445047	biallelic	A_G	0	AACGCAGGTGA	AACGCGGGTGA
884	Ank	chr15	27445107	27445108	biallelic	T_C	0	ATCACTCTAAA	ATCACCCTAAA
885	Ank	chr15	27445143	27445144	biallelic	C_G	0	CTGTGCTAATA	CTGTGGTAATA
886	Derl1	chr15	57702804	57702805	monoallelic_genome_B6	A_C	0	GGAAGAGCTTC	GGAAGCGCTTC
887	Derl1	chr15	57702813	57702814	monoallelic_genome_B6	A_C	0	TCCTCAGCTGC	TCCTCCGCTGC
888	Derl1	chr15	57702831	57702832	monoallelic_genome_B6	T_C	0	TCTCCTTACTG	TCTCCCTACTG
889	Derl1	chr15	57702987	57702988	monoallelic_genome_B6	T_C	0	AGGGTTCTTTG	AGGGTCCTTTG
890	Gm15943	chr15	58145404	58145405	monoallelic_genome_B6	G_A	0	ATTGAGCAGGG	ATTGAACAGGG
891	Gm15943	chr15	58145455	58145456	monoallelic_genome_B6	C_T	0	CAGCCCTGAGG	CAGCCTTGAGA
892	Gm15943	chr15	58145460	58145461	monoallelic_genome_B6	G_A	0	CTGAGGTCCAG	TTGAGATCCGG
893	Gm15943	chr15	58145464	58145465	monoallelic_genome_B6	A_G	0	GGTCCAGAGAC	GATCCGGAGAC
894	Gm15943	chr15	58145481	58145482	monoallelic_genome_B6	C_A	0	AGAGACTCTGT	AGAGAATCTGT
895	Gm15943	chr15	58145564	58145565	monoallelic_genome_B6	T_C	0	AAGTTTCCGGA	AAGTTCCCGGA
896	Gm15943	chr15	58145888	58145889	monoallelic_genome_B6	A_C	0	TGGGGAATTGC	TGGGGCATTGC
897	Gm15943	chr15	58145910	58145911	monoallelic_genome_B6	C_T	0	GCAAACCCTAG	GCAAATCCTAG
898	Gm15943	chr15	58146012	58146013	monoallelic_genome_B6	G_C	0	TGAAGGGTGAT	TGAAGCGTGGT
899	Gm15943	chr15	58146016	58146017	monoallelic_genome_B6	A_G	0	GGGTGATTCCA	GCGTGGTTCCA
900	Trappc9	chr15	72640056	72640057	monoallelic_imprinting_maternal	G_A	0	GCACCGACACA	GCACCAACACA
901	Trappc9	chr15	72640136	72640137	monoallelic_imprinting_maternal	G_A	0	GCTCCGCGGCA	GCTCCACGGCA
902	Trappc9	chr15	72640214	72640215	monoallelic_imprinting_maternal	G_A	0	TGGCCGGAGAG	TGGCCAGAGAG
903	Trappc9	chr15	72640229	72640230	monoallelic_imprinting_maternal	T_C	0	GGCAATGATCG	GGCAACGATCG
904	Trappc9	chr15	72640257	72640258	monoallelic_imprinting_maternal	A_G	0	CTTGGATGAGC	CTTGGGTGAGC
905	Trappc9	chr15	72640403	72640404	monoallelic_imprinting_maternal	C_T	0	TCTGTCGAGAT	TCTGTTGAGAT
906	Trappc9	chr15	72640587	72640588	monoallelic_imprinting_maternal	A_C	0	ATCAGAATGGT	ATCAGCATGGT
907	Trappc9	chr15	72640611	72640612	monoallelic_imprinting_maternal	C_T	0	CAACCCTTAGG	CAACCTTTAGG
908	Trappc9	chr15	72640648	72640649	monoallelic_imprinting_maternal	T_C	0	GAGACTTGCAG	GAGACCTGCAG
909	Trappc9	chr15	72640868	72640869	monoallelic_imprinting_maternal	A_G	0	TGGGTACCCCA	TGGGTGCCCCA
910	Trappc9	chr15	72640919	72640920	monoallelic_imprinting_maternal	A_G	0	TGGATAATCCA	TGGATGATCCA
911	2610037D02Rik	chr15	96071868	96071869	biallelic	A_C	0	CATCAAGAGAG	CATCACGAGAG
912	2610037D02Rik	chr15	96071905	96071906	biallelic	T_C	0	GGCCTTTCTCC	GGCCTCTCTCC
913	2610037D02Rik	chr15	96071993	96071994	biallelic	C_T	8 (-_T)	TATTGCCATTT	TATTGTCATTT
914	2610037D02Rik	chr15	96072682	96072683	biallelic	T_C	0	TGGGATGTCTC	TGGGACGTCTC
915	2610037D02Rik	chr15	96072742	96072743	biallelic	T_G	0	AGCACTGGCTG	AGCACGGGCTG
916	Sidt1	chr16	44245331	44245332	biallelic	C_A	0	GGTAGCGGGAG	GGTAGAGGGAG
917	Sidt1	chr16	44245369	44245370	biallelic	T_C	0	AGAGATGGAAA	AGAGACGGAAA
918	Sidt1	chr16	44245431	44245432	biallelic	G_T	0	CTCGCGCACGA	CTCGCTCACGA
919	2310005G13Rik	chr16	57045343	57045344	biallelic	T_C	0	TGACCTCAGGA	TGACCCCAGGA
920	2310005G13Rik	chr16	57045805	57045806	biallelic	C_T	0	TCTCACGGCAA	TCTCATGGCAA
921	2310005G13Rik	chr16	57045867	57045868	biallelic	T_C	0	TCAGTTACCAC	TCAGTCACCAC
922	2310005G13Rik	chr16	57045966	57045967	biallelic	T_C	0	ACTGATTTTAA	ACTGACTTTAA
923	2310005G13Rik	chr16	57046007	57046008	biallelic	A_G	0	AATACAACAGA	AATACGACAGA
924	Ezr_1	chr17	6943478	6943479	biallelic	A_G	0	CAATTAGAAGG	CAATTGGAAGG
925	Ezr_1	chr17	6943568	6943569	biallelic	G_T	0	GGGGTGTCTAA	GGGGTTTCTAA
926	Ezr_1	chr17	6943804	6943805	biallelic	A_G	0	AACTCATTGCT	AACTCGTTGCT
927	Ezr_1	chr17	6944017	6944018	biallelic	T_C	0	GCCTCTGTGAT	GCCTCCGTGAT
928	Ezr_2	chr17	6949204	6949205	monoallelic_genome_B6	C_T	0	GGTTTCTGCTG	GGTTTTTGCTG
929	Ezr_2	chr17	6949344	6949345	monoallelic_genome_B6	C_T	0	GCTCCCGAACT	GCTCCTGGACT
930	Ezr_2	chr17	6949346	6949347	monoallelic_genome_B6	A_G	0	TCCCGAACTAA	TCCTGGACTAA
931	Ezr_2	chr17	6949492	6949493	monoallelic_genome_B6	G_A	0	CCACCGCAATG	CCACCACAATG
932	Ezr_2	chr17	6949694	6949695	monoallelic_genome_B6	T_C	0	GTGTGTGCCGC	GTGTGCGCCGC
933	Ezr_3	chr17	6952828	6952829	monoallelic_genome_B6	T_C	0	AAACCTTGTCA	AAACCCTGTCA
934	Ezr_3	chr17	6952887	6952888	monoallelic_genome_B6	G_A	0	GGGGTGGGATT	GGGGTAGGATT
935	Ezr_3	chr17	6952898	6952899	monoallelic_genome_B6	G_T	0	CAGTGGCTAAA	CAGTGTCTAAA
936	Ezr_3	chr17	6952910	6952911	monoallelic_genome_B6	T_A	0	ACACATTGGGG	ACACAATGGGG
937	Ezr_3	chr17	6952918	6952919	monoallelic_genome_B6	G_A	11 (-_CT)	GGGCAGGGTGG	GGGCAAGGTGG
938	Ezr_3	chr17	6952953	6952954	monoallelic_genome_B6	G_A	0	GGTCAGAAACA	GGTCAAAAACA
939	Ezr_3	chr17	6953043	6953044	monoallelic_genome_B6	C_G	0	ATCCACCGCTC	ATCCAGCGCTC
940	Ezr_3	chr17	6953049	6953050	monoallelic_genome_B6	G_C	0	CGCTCGCGGCA	CGCTCCCGGCA
941	Ezr_3	chr17	6953064	6953065	monoallelic_genome_B6	G_A	0	GATGCGGTGTG	GATGCAGTGTG
942	Ezr_3	chr17	6953138	6953139	monoallelic_genome_B6	C_A	0	CTAAGCACACT	CTAAGAACACT
943	Ezr_3	chr17	6953163	6953164	monoallelic_genome_B6	G_A	0	GGACTGACCCG	GGACTAACCCG
944	Rps6ka2	chr17	7397212	7397213	monoallelic_genome_JF1	C_T	0	CTTCCCTCATT	CTTCCTTCATT
945	Rps6ka2	chr17	7397343	7397344	monoallelic_genome_JF1	C_T	0	AGGAACGTAGT	AGGAATGTAGT
946	Rps6ka2	chr17	7397365	7397366	monoallelic_genome_JF1	A_G	7 (-_TC)	TTGATAAGAGG	TTGATGATCGA
947	Rps6ka2	chr17	7397474	7397475	monoallelic_genome_JF1	T_C	0	TCAGATGCACA	TCAGACGCTCA
948	Rps6ka2	chr17	7397477	7397478	monoallelic_genome_JF1	A_T	0	GATGCACAGGT	GACGCTCAGGT
949	Rps6ka2	chr17	7397521	7397522	monoallelic_genome_JF1	T_C	0	AGGTTTTGGCC	AGGTTCTGGCC
950	Rps6ka2	chr17	7397543	7397544	monoallelic_genome_JF1	G_T	0	GACTTGGAGTG	GACTTTGAGTG
951	Rps6ka2	chr17	7397550	7397551	monoallelic_genome_JF1	C_T	0	AGTGTCTCTGT	AGTGTTTCTGT
952	Igf2r	chr17	12934365	12934366	monoallelic_imprinting_maternal	A_G	0	GTTGCAAGGGG	GTTGCGAGGGG
953	Igf2r	chr17	12934939	12934940	monoallelic_imprinting_maternal	C_A	0	CCCCCCGTTCA	CCCCCAGTTCA
954	Igf2r	chr17	12934957	12934958	monoallelic_imprinting_maternal	A_G	0	TTAGCACAACT	TTAGCGCAACT
955	Igf2r	chr17	12935444	12935445	monoallelic_imprinting_maternal	A_G	0	AGGAGAGATGA	AGGAGGGATGA
956	Zfp13	chr17	23712969	23712970	biallelic	T_C	0	TAGCATCAGCG	TAGCACTAGCG
957	Zfp13	chr17	23712970	23712971	biallelic	C_T	0	AGCATCAGCGG	AGCACTAGCGG
958	Zfp13	chr17	23713197	23713198	biallelic	A_G	0	CGGTGAGTGCG	CGGTGGGTGCG
959	Zfp13	chr17	23713419	23713420	biallelic	G_A	0	CAGATGGGGCA	CAGATAGGGCA
960	Zfp13	chr17	23713479	23713480	biallelic	A_G	0	GAGCGACGGGT	GAGCGGCGGGT
961	Zfp13	chr17	23713527	23713528	biallelic	A_G	0	TCACCAGTGTG	TCACCGGTGTG
962	Slc26a8	chr17	28814144	28814145	biallelic	T_C	0	TCTCCTCTAGG	TCTCCCCTAGG
963	Slc26a8	chr17	28814153	28814154	biallelic	C_T	0	GGAGCCATCCT	GGAGCTATCCT
964	Slc26a8	chr17	28814231	28814232	biallelic	A_G	0	GTCTGAATTTG	GTCTGGATTTG
965	Slc26a8	chr17	28814244	28814245	biallelic	C_G	0	TAGGACAGCTA	TAGGAGAGCTA
966	Slc26a8	chr17	28814378	28814379	biallelic	T_C	0	CTGGGTTGTGT	CTGGGCTGTGT
967	Fgd2	chr17	29526025	29526026	monoallelic_genome_JF1	A_T	0	GTCTGAGAGTT	GTCTGTGAGTT
968	Fgd2	chr17	29526077	29526078	monoallelic_genome_JF1	G_C	0	AGAGGGTTCAA	AGAGGCTTCAA
969	Fgd2	chr17	29526117	29526118	monoallelic_genome_JF1	C_G	0	CCTCGCCCTGC	CCTCGGCCTGC
970	Fgd2	chr17	29526171	29526172	monoallelic_genome_JF1	G_A	0	GGCGAGGAGCC	GGCGAAGAGCC
971	Fgd2	chr17	29526266	29526267	monoallelic_genome_JF1	A_G	0	AGTGTAGGGCA	AGTGTGGGGCA
972	Fgd2	chr17	29526309	29526310	monoallelic_genome_JF1	A_G	0	GTGGGACATGC	GTGGGGCATGC
973	Fgd2	chr17	29526526	29526527	monoallelic_genome_JF1	A_C	0	CCTTGATTTGG	CCTTGCTTTGA
974	Fgd2	chr17	29526531	29526532	monoallelic_genome_JF1	G_A	0	ATTTGGGTGAC	CTTTGAGTGAC
975	Fgd2	chr17	29526557	29526558	monoallelic_genome_JF1	T_C	0	ACAAATGCGGT	ACAAACGCGGT
976	Fgd2	chr17	29526571	29526572	monoallelic_genome_JF1	A_T	0	CAGCTAATGAG	CAGCTTATGAG
977	Fgd2	chr17	29526580	29526581	monoallelic_genome_JF1	A_G	0	AGGCCAGGCTT	AGGCCGGGCTT
978	Fgd2	chr17	29526748	29526749	monoallelic_genome_JF1	C_T	0	ATACACGCTGC	ATACATGCTGC
979	Alk	chr17	72216519	72216520	biallelic	C_T	0	CACACCGACTT	CACACTGACTT
980	Alk	chr17	72216686	72216687	biallelic	G_A	0	AATCTGTGGGT	AATCTATGGGT
981	Alk	chr17	72216704	72216705	biallelic	A_T	0	TTTTTATGTTT	TTTTTTTGTTT
982	Alk	chr17	72216740	72216741	biallelic	G_T	0	AAAATGCCCCT	AAAATTCCCCT
983	Impact	chr18	13131473	13131474	monoallelic_imprinting_maternal	A_G	0	CTGTCACTCAG	CTGTCGCTCAG
984	Impact	chr18	13131539	13131540	monoallelic_imprinting_maternal	C_T	0	TCTGTCGCAGC	TCTGTTGCAGC
985	Impact	chr18	13131588	13131589	monoallelic_imprinting_maternal	C_A	0	GCAGGCCAGGC	GCAGGACAGGC
986	Impact	chr18	13131900	13131901	monoallelic_imprinting_maternal	A_G	0	GGCTCAGCTGC	GGCTCGGCTGC
987	Impact	chr18	13132084	13132085	monoallelic_imprinting_maternal	T_A	0	GAGCATGCCCC	GAGCAAGCCCC
988	Impact	chr18	13132214	13132215	monoallelic_imprinting_maternal	G_C	0	GGCTCGCACTA	GGCTCCCACTA
989	Impact	chr18	13132284	13132285	monoallelic_imprinting_maternal	C_G	0	TCACTCGGCTC	TCACTGGGCTC
990	Kcng2	chr18	80502481	80502482	biallelic	G_A	0	TTCTGGGAGAG	TTCTGAGAGAG
991	Kcng2	chr18	80502520	80502521	biallelic	G_A	0	GGGACGTCGTG	GGGACATCGTG
992	Kcng2	chr18	80502624	80502625	biallelic	G_A	0	AGAGAGTGCAC	AGAGAATGCAC
993	Kcng2	chr18	80502701	80502702	biallelic	T_C	0	CCATGTGGTTC	CCATGCGGTTC
994	Kcng2	chr18	80502849	80502850	biallelic	C_T	0	CAGCCCGCTGA	CAGCCTGCTGA
995	Kcng2	chr18	80502975	80502976	biallelic	G_A	0	GCTAAGCCTGT	GCTAAACCTGT
996	Kcng2	chr18	80503133	80503134	biallelic	C_G	0	ACTTCCTACTA	ACTTCGTACTA
997	Kcng2	chr18	80503187	80503188	biallelic	T_C	0	GCCCCTTCTTC	GCCCCCTCTTC
998	AC113104.1	chr18	82899034	82899035	biallelic	G_A	0	TTCTAGTGGCT	TTCTAATGGCT
999	AC113104.1	chr18	82899051	82899052	biallelic	G_A	0	TTCTAGTGGCT	TTCTAATGGCT
1000	AC113104.1	chr18	82899068	82899069	biallelic	G_A	0	TTCTAGTGGCT	TTCTAATGGCT
1001	AC113104.1	chr18	82899119	82899120	biallelic	G_A	0	TTCTAGTGGCT	TTCTAATGGCT
1002	AC113104.1	chr18	82899136	82899137	biallelic	G_A	0	TTCTAGTGGCT	TTCTAATGGCT
1003	AC113104.1	chr18	82899153	82899154	biallelic	G_A	0	TTCTAGTGGCT	TTCTAATGGCT
1004	AC113104.1	chr18	82899187	82899188	biallelic	G_A	0	TTCTAGTGGCT	TTCTAATGGCT
1005	AC113104.1	chr18	82899248	82899249	biallelic	C_G	0	GCCCACCCTCT	GCCCAGCCTCT
1006	AC113104.1	chr18	82899314	82899315	biallelic	G_C	0	AGGGCGCAAAG	AGGGCCCAAAG
1007	AC113104.1	chr18	82899348	82899349	biallelic	C_T	0	CCGCACGAACT	CCGCATGAACT
1008	AC113104.1	chr18	82899471	82899472	biallelic	G_A	0	TCGACGTTGCC	TCGACATTGCC
1009	Fermt3	chr19	7073727	7073728	biallelic	A_G	0	AGTGAAGTTGC	AGTGAGGTTGC
1010	Fermt3	chr19	7073923	7073924	biallelic	A_G	0	ATGTAACCCCC	ATGTAGCCCCC
1011	Fermt3	chr19	7074068	7074069	biallelic	G_T	0	TGCCCGGCCCT	TGCCCTGCCCT
1012	Fermt3	chr19	7074099	7074100	biallelic	C_T	0	CCTGTCCCTGT	CCTGTTCCTGT
1013	Fermt3	chr19	7074194	7074195	biallelic	A_T	0	ACGTCACCCAC	ACGTCTCCCAC
1014	Fermt3	chr19	7074439	7074440	biallelic	T_C	0	TTCAGTGGCTC	TTCAGCGGCTC
1015	Gnaq	chr19	16217578	16217579	monoallelic_genome_B6	C_T	0	CCGTTCCTCTC	CCGTTTCTCTC
1016	Gnaq	chr19	16217604	16217605	monoallelic_genome_B6	T_C	0	AGATATACAGT	AGATACACAGT
1017	Gnaq	chr19	16217751	16217752	monoallelic_genome_B6	G_A	0	GCACCGCGGCT	GCACCACGGCT
1018	Gnaq	chr19	16217904	16217905	monoallelic_genome_B6	G_A	0	CAGCCGAGCAC	CAGCCAAGCAC
1019	Rfx3	chr19	28151931	28151932	monoallelic_genome_B6	A_G	0	CTTCAATTATT	CTTCAGTTATT
1020	Rfx3	chr19	28152011	28152012	monoallelic_genome_B6	A_T	0	ATAATATCCTT	ATAATTTCCTT
1021	Ermp1	chr19	29728058	29728059	monoallelic_genome_JF1	A_C	0	ACAGGACGGCT	ACAGGCCGGCT
1022	Ermp1	chr19	29728189	29728190	monoallelic_genome_JF1	C_T	0	CCAGTCGCCAA	CCAGTTGCCAA
1023	Ermp1	chr19	29728226	29728227	monoallelic_genome_JF1	G_T	0	AAACCGAGTGA	AAACCTAGTGA
1024	Ermp1	chr19	29728239	29728240	monoallelic_genome_JF1	G_C	0	GAAAAGGATTA	GAAAACGATTA
1025	Ermp1	chr19	29728314	29728315	monoallelic_genome_JF1	A_G	0	CTGCGACACAG	CTGCGGCACAG
1026	Ermp1	chr19	29728647	29728648	monoallelic_genome_JF1	A_G	0	ATACGACACAA	ATACGGCACAA
1027	Pik3ap1	chr19	41487613	41487614	biallelic	C_T	0	CTAGGCATATG	CTAGGTATATG
1028	Pik3ap1	chr19	41488139	41488140	biallelic	G_A	0	ACAGCGTATCT	ACAGCATATCT
1029	Slit1	chr19	41684905	41684906	biallelic	A_C	0	TTGTGAGCTTT	TTGTGCGCTTT
1030	Slit1	chr19	41685001	41685002	biallelic	T_C	0	TACCTTCCAAT	TACCTCCCAAT
1031	Slit1	chr19	41685020	41685021	biallelic	T_A	0	TTCTCTTTTAC	TTCTCATTTAT
1032	Slit1	chr19	41685025	41685026	biallelic	C_T	0	TTTTACCTTCA	ATTTATCTTCA
1033	Slit1	chr19	41685067	41685068	biallelic	T_C	0	CCAGTTCACAA	CCAGTCCACAA
1034	Slit1	chr19	41685180	41685181	biallelic	A_G	0	GTGATAGCTCT	GTGATGGCTCT
1035	Slit1	chr19	41685600	41685601	biallelic	C_T	0	CAGGTCGGCCC	CAGGTTGGCCC
1036	Sfxn2	chr19	46662532	46662533	biallelic	A_G	0	CAGTGACCACC	CAGTGGCCACC
1037	Sfxn2	chr19	46662889	46662890	biallelic	G_A	0	CTGGGGCTGGG	CTGGGACTGGG
1038	Sfxn2	chr19	46662949	46662950	biallelic	A_C	0	AATGGACCTAA	AATGGCACTAA
1039	Sfxn2	chr19	46662950	46662951	biallelic	C_A	0	ATGGACCTAAG	ATGGCACTAAG
1040	Sfxn2	chr19	46662960	46662961	biallelic	T_C	0	GATAGTGGGCG	GATAGCGGGCG
1041	Sfxn2	chr19	46662982	46662983	biallelic	T_C	0	GTGTATTGGGT	GTGTACTGGGT
1042	Vti1a	chr19	55667451	55667452	biallelic	T_G	0	GAGGATCGAAG	GAGGAGCGAAG
1043	Vti1a	chr19	55667471	55667472	biallelic	A_G	0	GCCCCATGAGG	GCCCCGTGAGG
1044	Vti1a	chr19	55667598	55667599	biallelic	A_G	0	AGTGCAAAGGC	AGTGCGAAGGC
1045	Vti1a	chr19	55667723	55667724	biallelic	G_A	0	TTTCCGAATCT	TTTCCAAATCT
1046	Vti1a	chr19	55667733	55667734	biallelic	A_G	0	TATCCATGCCT	TATCCGTGCCT
1047	Vti1a	chr19	55667949	55667950	biallelic	A_G	0	GCCCCAAGGGT	GCCCCGAGGGT
1048	Vti1a	chr19	55668127	55668128	biallelic	G_C	0	ACTTTGAGCAG	ACTTTCAGCAG

## Sheet: Perm_and_non_perm_alleles
SNP_ID	Permissive	Non Permissive
1	CCTCTACCTCT	CCTCTCCCTCT
2	AATGCAAATAT	AATGCGAATGT
3	CAAATATTGAA	CGAATGTTGAA
4	GTAGAAGAGAG	GTAGAGGAGAG
5	TAGGGGAGGTG	TAGGGAAGGTG
25	ACAACGTGATT	ACAACATGATT
26	CGAAGGTGAAT	CGAAGATGAAT
27	GCAGGACTCTC	GCAGGGCTCTC
28	GAGAAATCGCC	GAGAAGTCGCC
29	CTGTCGGAGAG	CTGTCAGAGAG
30	GGTCCTGTGCT	GGTCCCGTGCT
31	TTCTTTTATAT	TTCTTCTATAT
32	TAGGCGGCAAA	TAGGCAGCAAA
33	AATACGTTACC	AATACATTACC
34	CTTCCGCAGCA	CTTCCAAAGCA
35	TTCCGCAGCAT	TTCCAAAGCAT
36	GTGCAGCTGCC	GTGCAACTGCC
37	GCCCTGGCCCT	GCCCTAGCCCT
38	GTGACGTCTCC	GTGACATCTCC
39	GTAGCGGTTAG	GTAGCCGTTAG
40	CAAGGCTTAAT	CAAGGTTTAAT
41	GCTGACAAATA	GCTGATAAATA
54	GCCTTTGGTGA	GCCTTGGGTGA
55	GGTGATAGAAA	GGTGACAGAAA
56	AGTGTAAGCTG	AGTGTCAGCTG
57	TTCTTTCCGTG	TTCTTCCCGTG
58	AGGGCCTCATT	AGGGCTTCATT
59	CATTCCGCTCA	CATTCAGCTCA
60	GCTCAGTCCTC	GCTCATTCCTC
61	CAGGCGGCAAT	CAGGCAGCAAT
62	GGCCTGGTCCA	GGCCTTGTCCA
75	AAGAGATGTTC	AAGAGGCGTTC
76	AGAGATGTTCG	AGAGGCGTTCG
87	CCTTGTAACCC	CCTTGAAACCC
88	GCCCCTACCAT	CTCCCCACCAT
89	CGTGCGGCACA	CGTGCAGCACA
90	CGTGCGGCACA	CGTGCAGCACA
91	ATCAGGGCACT	ATCAGAGCACT
92	CCACTCTTCAC	CCACTTTTCAC
93	AGGACCGGACC	AGGACTGGACC
94	TTTTCCAGAAA	TTTTCAAGAAA
95	CCGAAAGCGTG	CCGAACCGCGT
96	GAGAAGACCTG	GAGAAAACCTG
97	AATCCCGGGAC	AATCCTGGGAC
98	TTTTTGGAAAA	TTTTTTGAAAA
99	GAGCAACTCCA	GAGCAGCTCCA
100	TTACCAATGCG	TTACCCATGCG
101	TGGCCCCGGAG	TGGCCTCGGAG
102	ATGGCGGTGGC	ATGGCAGTGGC
103	AAAAGGGCCTT	AAAAGTGCCTT
114	ATCAGCTCTGG	ATCAGTTCTGG
115	AGGGACAGGTG	AGGGATAGGTG
116	GGGGTGGGGTA	GGGGTAGGGTA
137	ACTCATTGGGA	ACTCAGTGGGA
138	AAAACAGAAAA	AAAACGGAAAA
139	GTGTGGATTTT	GTGTGAATTTT
173	GAGAGCCACTT	GAGAGTCACTT
174	ACTTTCAAGGG	ACTTTAAAGGG
175	GTCCCCCAAGG	GTCCCTCAAGG
176	TGGGAAGCGAG	TGGGAGGCGAG
177	CTGCTGACTGA	CTGCTAACTGA
178	GGGCCCAGCAG	GGGCCAAGCAG
179	CAGCGCGGCAG	CAGCGTGGCAG
180	GTGGCAGCCAT	GTGGCGGCCAT
181	AGTTGGTTCTC	AGTTGCTTCTC
182	TGTGATGGCTG	GGTGACGGCTG
183	TGGACTCCGCA	TGGACACCACA
184	ACTCCGCAGCT	ACACCACAGCT
185	GTCACTGTTTT	GTCACGGTTTT
186	TGATTGATGCC	GATGTATTGCC
187	GATTGATGCCT	ATGTATTGCCT
188	AAGCCGGATAG	AAGCCAGATAG
189	TCCTCCTTTGC	TCCTCTTCTGC
190	CTCCTTTGCTG	CTCTTCTGCTG
191	CCCACGTTCAA	CCCACATTCAG
192	GTTCAAATAAA	ATTCAGATAAA
193	CTCCATTCTGT	CTCCACTCTGT
194	ATGGCAAGTCT	ATGGCCAGTCT
195	GAAAAGTAACC	GAAAATTAACC
196	GTGGGGTGTGA	GTGGGATGTGA
197	AAAGGAACAGG	AAAGGGACAGG
198	AGAATGGTGGC	AGAATCGTGGC
251	TGTCAGTAACT	TGTCAATAACT
252	CCCCCCCACAC	AACCCACACAC
253	GGCGTGTTATA	GGCGTATTATA
275	TTGGCGGCATG	TTGGCAGCATG
276	GCACTTGATAC	GCACTCGATAC
319	AGTCATTTCGT	AGTCACTTCGT
320	ATCTCGCGGCA	ATCTCACGGCA
321	GCACGTTTGTA	GCACGCTTGTA
325	TAAGAGGAACA	TAAGAAGAACA
330	CGCACGCGGCA	CGCACACGGCA
331	GGACTCGGTTT	GGACTTGGTTT
351	TCTGCGGCCTT	TCTGCAGCCTT
372	ACCAGAACGAA	ACCAGCCAGAA
373	CCAGAACGAAC	CCAGCCAGAAC
374	CAGAACGAACA	CAGCCAGAACA
375	CCTCACTATAA	CCTCATTATAG
376	CTATAATATGT	TTATAGTATGT
377	TGTCAGGTCCT	TGTCAAGTCCT
378	TGCCGCGTTCA	TGCCGTGTTCA
379	GCCTGCAGCAC	GCCTGTAGCAC
383	TTTTTGTTTGT	TTTTTTTTTGT
384	GAGCAACTCCA	GAGCAGCTCCA
399	TGGGGTTATTA	TGGGGGTATTA
400	CTCCTGCCTCC	CTCCTCCCTCC
401	CAGAAGCCTGA	CAGAATCCGGA
402	AAGCCTGAAGA	AATCCGGAAGA
403	AGACAGTGCTG	AGACATTGCTG
404	CTAGAGGAGAG	CTAGACGAGAG
405	GAGGCCAAAGA	GAGGCACGAGA
406	AGGCCAAAGAA	AGGCACGAGAA
407	GGCCAAAGAAT	GGCACGAGAAT
408	CAACTAGGTTA	CAACTGGGTTA
409	GTAATATTGTA	GTAATGTTGTA
416	GAACAGTCTAG	GAACAATCTAG
417	AGGGCTCAGTG	AGGGCCCAGTG
418	AGAAGAACTAT	AGAAGGACTGT
419	GAACTATATAT	GGACTGTATAT
420	TATGGGGCTTG	TATGGTGCTTG
421	TCATTCGGCAT	TCATTTGGCAT
422	AACTTCGGTTC	AACTTTGGTTC
423	GTTCATCATTG	GTTCACCATTG
424	TTGTGGCACAA	TTGTGACACAA
425	ATCCCGACCTA	ATCCCAACCTA
426	GGGGGCAATTC	GGGGGTAATTC
427	ACACTACTGGG	ACACTTCTGGG
428	AGAGGTAGGGA	AGAGGAAGGGA
429	CTATGAGATCC	CTATGCGATCC
430	TGTGATGTTGC	TGTGACGTTGC
431	TTGCCGCAGCT	TTGCCACAGCT
432	TGCTTTCTTTT	TGCTTGCTTTT
433	TCACTGTAAAG	TCACTCTAAAA
434	GTAAAGTTTTG	CTAAAATTTTG
435	AGAGAGCAGAA	AGAGAACAGGA
436	AGCAGAAAAAA	AACAGGAAAAA
437	TTATTCGCTGG	TTATTAGCTGG
438	AATGTGAATAA	AATGTAAATAA
439	TGATACAAGAA	TGATATAAGAA
440	TTCTGACTCAC	TTCTGGCTCAC
441	TTGCCGCTGCT	TTGCCACTGCT
442	CAGCGTCCTTC	CAGCGACCTTC
443	TTCTCCGATCG	TTCTCAGATCG
444	AAATCGCCACA	AAATCACCACA
445	CACTCGTCATT	CACTCATCATT
446	GCTCCAGCATG	GCTCCGGTATG
447	TCCAGCATGTG	TCCGGTATGTG
448	AGGGCCGTGTT	AGGGCTGTGTT
449	CACCAGGACGT	CACCAAGACGT
450	TCGTATGTGGG	TCGTACGTGGG
451	GGTGACAAGGC	GGTGATGAGGC
452	GTGACAAGGCC	GTGATGAGGCC
491	CTGACAACCAG	CTGACGACCAG
492	GAAGGCATGCT	GAAGGAATGCT
493	GGAGGTTCTAC	GGAGGCTCTAC
497	AAAGAATAATA	AAAGATTAATA
498	AACTTATAGCT	AACTTGTAGCT
499	GGAAAGCCGGC	GGAAAACCGGC
500	CCTTTTTGCCG	CCTTTCTGCCG
501	ATTGATGGTGA	ATTGACGGTGA
502	TATGCGGCGTG	TATGCAGCATG
503	GCGGCGTGGCT	GCAGCATGGCT
504	CTTTTGACTCT	CTTTTAACTCT
505	TAGCACGAAGT	TAGCAGAAAGT
506	AGCACGAAGTG	AGCAGAAAGTG
507	CGTGAAACCCT	CGTGACACCCT
508	TTCACTGAAAG	TTCACCGAAAG
509	GTAATCTCTTC	GTAATTTCTTC
664	CGCTATTAAGA	CGCTAATAAGA
665	TAAGAGACTAT	TAAGAAACTAT
666	TTTGTCAAGTG	TTTGTTAAGTG
667	TAACAGTTGGT	TAACAATTGGT
669	AATAAATTATT	AATAAGTTATT
670	ACTGACTACTG	ACTGATTACTG
671	AACAACAGGAG	AACAATAGGAG
672	CATCATACAGC	CATCACACAGC
673	CGCAGTATCCC	CGCAGCATCAT
674	GTATCCCACAG	GCATCATACAG
675	TATCCCACAGC	CATCATACAGC
676	CACAGTAGGGC	CACAGCAGGGC
677	GGGCCGCACGC	GGGCCACACGC
678	GCATCATACAG	GCATCCCACAG
679	CATCATACAGC	CATCCCACAGC
680	GGGCCGCACGC	GGGCCACACGC
681	CGCAGCATCCC	CGCAGTATCCC
682	CACAGTAGGGC	CACAGCAGGGC
683	GCTCCACATTC	GCTCCGCATTC
691	GCACCGATCTG	GCACCAATCTG
692	AGATGCCGCCC	AGATGTCGCCC
693	TGTTATTAACG	TGTTAATAACG
695	CAGCTGTTCCA	CAGCTATTCCA
696	TTGCCGCACGG	TTGCCTCACGG
697	AAGAGAGAGGG	AAGAGGGAGGG
698	CAGAACCCTGC	CAGAAACCTGC
699	CACGATGCTAC	CACGACGCTAC
700	CTACCCTTCTG	CTACCTTTCTG
701	TGGCAGAACCG	TGGCAAAGCCG
702	GCAGAACCGTC	GCAAAGCCGTC
703	CACTTTCTGCG	CACTTCCTGCG
704	TGGCATGTGGG	TGGCACGTGGG
705	GCTTGAGCAAG	GCTTGGGCAAG
706	CACCCACCCAG	CACCCGCCCAG
707	CATCCTAAGGG	CATCCCAAGGG
708	GCAAAAGCCAA	GCAAAGGCCAA
723	ATCTTCACTGA	ATCTTGACTGA
724	ACTTGCGCTTC	ACTTGTGCTTC
725	CCTAATCAGGC	CCTAAACAGGC
726	TCGACGCTCAG	TCGACTCTCAG
727	CCTTCGGATGT	CCTTCAGATGT
728	AGCACACCCCC	AGCACGCCCCC
729	GATGTTGACAG	GATGTAGACAG
730	CTCTGCTCTGA	CTCTGATCTGA
764	TAACAATGCAG	TAACAGTGCAG
765	GCGATAACCTG	GCGATGACCTG
766	GAGGGAGCATC	GAGGGGGCATC
767	CTACTTGCTTC	CTACTCGCTTC
768	TGATCATTCTT	TGATCGTTCTT
769	AAGACATGCCG	AAGACGTGCCA
770	ATGCCGGAACT	GTGCCAGAACT
771	GCGCCACCGAA	GCGCCGCCGAA
772	AGTCCTTCGCG	AGTCCCTCGCG
773	GCGCAAGCGTG	GCGCACGCGTG
774	CGTGCAGGCCC	CGTGCGGGCCC
775	TGAAATAAAAC	TGAAAGAAAAC
776	GCTGTAAAGTT	GCTGTGAAGTT
777	GTCTATGGTGA	GTCTACGGTGA
778	TTTTTTTTTGA	TTTTCCTTTGA
779	GTTGGTCTCAT	GTTGGCCTCAT
795	CAAAATGGGGA	CAAAACGGGGA
796	CACCCGCCCTG	ACCCTACCCTG
797	ATGCCGCACAC	ATGCCACACAC
798	GCCCTGCCTTG	GCCCTACCTTG
806	AATAGGATGTT	AATAGTTTGTT
807	ATAGGATGTTT	ATAGTTTGTTT
808	TTTAACACATG	TTTAATACATG
809	CTGCTGTGTGC	CTGCTATGTGC
810	GAGTGCGGCAA	GAGTGTGGCAA
811	TAAGATACACA	TAAGACACATA
812	ATACACAAAGG	ACACATAAAGG
813	CACATATATCT	CACATTTATCT
814	TGAAAGCAGAA	TGAAAACAGAA
815	CCAGGAATGTG	CCAGGGGTGTG
816	CAGGAATGTGG	CAGGGGTGTGG
817	TGTGGGGCAGG	TGTGGAGCAGG
818	TAGAACGTCTC	TAGAATGTCTC
819	TGTGCGTAATA	TGTGCATAATA
820	GTTGCTGAGTG	GTTGCCGAGTG
821	GCCGCGGAGCT	GCCGCCGAGCT
822	GACCTTTGCCG	GACCTCTGCCG
823	AGAAGCCCACC	AGAAGTCCACC
824	GGACCAGAAGC	GGACCGGAAGC
825	AAGGCGAGCTC	AAGGCAAGCTC
826	CTTCGGACCAC	CTTCGAACCAC
827	ACCACGGACCT	ACCACCGACCT
828	TCACCATGAAT	TCACCGTGAAT
829	GGCATTGGGAA	GGCATCGGGAA
830	CATTCCGGACT	CATTCAGGACT
840	AAGATCGGCCT	AAGATTGGCCT
841	AATTTTCAGAT	AATTTCCAGAT
871	GGATGTCCTCT	GGATGCCCTCT
872	CTGTTCTCTGT	CTGTTTTCTGT
873	CTCTCTCCTTC	CTCTCGCCTTC
874	GCTAGCATGCG	GCTAGAATGTG
875	GCATGCGGCAT	GAATGTGGCAT
876	AGGCCCTCGTC	AGGCCATCGTC
877	TTCTCTAGGAT	TTCTCCAGGAT
878	TAGGGCACTTT	TAGGGGACTTT
879	GCAAAAGGCTA	GCAAAGGGCTA
880	GGTACATACTC	GGTACGTACTC
886	GGAAGAGCTTC	GGAAGCGCTTC
887	TCCTCAGCTGC	TCCTCCGCTGC
888	TCTCCTTACTG	TCTCCCTACTG
889	AGGGTTCTTTG	AGGGTCCTTTG
890	ATTGAGCAGGG	ATTGAACAGGG
891	CAGCCCTGAGG	CAGCCTTGAGA
892	CTGAGGTCCAG	TTGAGATCCGG
893	GGTCCAGAGAC	GATCCGGAGAC
894	AGAGACTCTGT	AGAGAATCTGT
895	AAGTTTCCGGA	AAGTTCCCGGA
896	TGGGGAATTGC	TGGGGCATTGC
897	GCAAACCCTAG	GCAAATCCTAG
898	TGAAGGGTGAT	TGAAGCGTGGT
899	GGGTGATTCCA	GCGTGGTTCCA
928	GGTTTCTGCTG	GGTTTTTGCTG
929	GCTCCCGAACT	GCTCCTGGACT
930	TCCCGAACTAA	TCCTGGACTAA
931	CCACCGCAATG	CCACCACAATG
932	GTGTGTGCCGC	GTGTGCGCCGC
933	AAACCTTGTCA	AAACCCTGTCA
934	GGGGTGGGATT	GGGGTAGGATT
935	CAGTGGCTAAA	CAGTGTCTAAA
936	ACACATTGGGG	ACACAATGGGG
937	GGGCAGGGTGG	GGGCAAGGTGG
938	GGTCAGAAACA	GGTCAAAAACA
939	ATCCACCGCTC	ATCCAGCGCTC
940	CGCTCGCGGCA	CGCTCCCGGCA
941	GATGCGGTGTG	GATGCAGTGTG
942	CTAAGCACACT	CTAAGAACACT
943	GGACTGACCCG	GGACTAACCCG
1015	CCGTTCCTCTC	CCGTTTCTCTC
1016	AGATATACAGT	AGATACACAGT
1017	GCACCGCGGCT	GCACCACGGCT
1018	CAGCCGAGCAC	CAGCCAAGCAC
1019	CTTCAATTATT	CTTCAGTTATT
1020	ATAATATCCTT	ATAATTTCCTT
6	TGCGGCAAACA	TGCGGAAAACA
7	TTTTTAAAAAA	TTTTTTAAAAA
8	AAAGGCAATTT	AAAGGTAATTT
42	CATGCGGCAAT	CATGCAGCAAT
43	AGTGCCGCAGA	AGTGCTGCAGA
44	GATGTTTACCA	GATGTGTACCA
45	GTGCTATTTCT	GTGCTGTTTCT
46	GTCTTCCCAGG	GTCTTTCCAGG
47	TACAAATCACC	TACAAGTCACC
48	GTCTTCTGAAA	GTCTTTTGAAA
49	AAAGGCGGCAC	AAAGGTGGCAC
50	CTAATCCCTCC	CTAATTCCTCC
77	GCCATCCGCAG	GCCATGCGCAG
78	CCGCTTAACGG	CCGCTCAACGG
104	AAACAGGCATC	AAACAAGCATC
105	AAACAGGAAAG	AAACATGAAAG
106	CAGTGGATGAC	CAGTGAATGAC
107	ATCTGATATTC	ATCTGCTATTC
108	AAAAGAAAGCC	AAAAGTAAGCC
130	CAGACCCGAGT	CAGACTTGAGT
131	AGACCCGAGTC	AGACTTGAGTC
132	AGCACACTGTC	AGCACGGAGTC
133	GCACACTGTCT	GCACGGAGTCT
134	CACACTGTCTA	CACGGAGTCTA
135	TCTGATTCAGA	TCTGAGTCAGA
136	ACGTGTAGACA	ACGTGAAGACA
145	ACAGCAGAGAT	ACAGCGGAGAT
146	GAGAGCTTTTG	GAGAGTTTCTG
147	AGCTTTTGACA	AGTTTCTGACA
148	CGACACAGGAT	CGACATTGGAT
149	GACACAGGATG	GACATTGGATG
150	TAACTTTGTAA	TAACTCTGTAA
151	CATTAACTCAG	CATTATCTCAG
152	GGGGAGTGATA	GGGGAATGATA
153	GATAAGCTTCA	GATAAACTTCA
154	GCAGCGTCCAC	GCAGCCTCCAC
155	TCCACTGCGGC	TCCACCGCGGC
156	TAACCGGCAGC	TAACCAGCAGC
157	ATAGGTGCTTG	ATAGGCGCTTG
158	GGAGTTAAACT	GGAGTCAAACT
159	ACAATTAACCT	ACAATCAACCT
160	AATTGGAGTAG	AATTGAAGTAG
161	TTTGAGCAGCA	TTTGACCAGCA
162	CTCAGGGTGAT	CTCAGAGTGAT
163	AAAACTGGGGA	AAAACGGGGAA
164	CTGGGGAAAAA	CGGGGAAAAAA
199	ACCAGTGAGGG	ACCAGCGAGGG
200	GAAGGACTAAT	GAAGGGCTAAT
201	TGGGCATTCCA	TGGGCGTTCCA
202	AGGTCGTCAGA	AGGTCATCAGA
203	ATTGTTATTTG	ATTGTCATTTG
245	GTACCGCTGTC	GTACCCCTGTC
246	ATGGCGGCCGC	ATGGCAGCCGC
247	CAGCCTGTTCC	CAGCCCGTTCC
248	ATGGTCTCCTT	ATGGTTTCCTT
249	GCAGAACTATT	GCAGAGCTATT
250	CCTCAGAAGGA	CCTCAAAAGGA
300	TACACGGTTGA	TACACAGTTGA
307	TCCGTTCTCTC	TCCGTCCTCTC
308	ACAGACGCCAC	ACAGATGCCAC
309	CCTCATGAGAC	CCTCACGAGAC
310	GCTCCAGGGCC	GCTCCGGGGCC
311	ATCCATGTGGA	ATCCACGTGGA
312	GAAAATATGTC	GAAAAGATGTC
313	CCCCCGCTTTC	CCCCCTCTTTC
314	CTTCACGATCC	CTTCATGATCC
328	AGAGTCATACA	AGAGTTATACA
329	GCCTGTTGCTC	GCCTGCTGCTC
352	CAACGTAGTCA	CAACGGAGTCA
353	GTGAAGCATCT	GTGAAACATCT
354	GCCCGCGTGAA	GCCCGGGTGAA
355	AAGCACCTCCG	AAGCATCTCCG
356	GTCCCACTCAT	GTCCCGCTCAT
459	TCCCCGGGGAC	CCCCCAGGGAC
460	GGCTGGTAGTT	GGCTGATAGTT
461	AACAGCGCATT	AACAGTGCATT
462	CATGCCGCAGG	CATGCAGCAGG
463	TTTGCCGTGAC	TTTGCTGTGAC
464	GGATGCGAGGA	GGATGTGAGGA
516	AGTATACAAAG	AGTATTCAAAG
517	GTCTACGTAGG	GTCTAGGTAGG
518	GCCGTAATGCT	GCCGTCATGCT
519	GCATAGCACAG	GCATATCACAG
520	CATTAGTAGCT	CATTAATAGCT
521	GTTTGTCCTTG	GTTTGCCCTTG
522	GGTTTGGATTT	GGTTTAGATTT
523	GCCCACTCATG	GCCCATTCATG
524	GAACTCGCATG	GAACTTAGATG
525	AACTCGCATGT	AACTTAGATGT
526	ACTCGCATGTT	ACTTAGATGTT
527	CTAATCATTCA	CTAATAATTCA
528	AGGAGCCTCAG	AGGAGACTCAG
529	AAGGTGGGCAT	AAGGTAGGCAT
530	TCAGGCACAAG	TCAGGAACAAG
531	CACATGACTTC	CACATAACTTC
532	CTATTTCATCA	CTATTAAATCA
533	TATTTCATCAC	TATTAAATCAC
534	CATATGAAAAA	CATATTAAAAA
535	TTTCATGGCTG	TTTCACGGCTG
536	TCTTGGTAGTC	TCTTGCTAGTG
537	GTAGTCAAAGA	CTAGTGAAAGA
538	AAAGACATTCT	AAAGAAATTCT
539	TGACAGGAGAT	TGACAAGAGAT
540	TAATGGCCTCT	TAATGCCCTCT
541	AAAGAATCTGC	AAAGATTCTGC
542	TGCATCCTGGT	TGCATTCTGGT
543	CTCTCTCTGTG	CTCTCAATGTG
544	TCTCTCTGTGT	TCTCAATGTGT
545	GCACGTGTGTG	GCACGCGCACA
546	ACGTGTGTGCA	ACGCGCACACA
547	CGTGTGTGCAC	CGCGCACACAC
548	GTGTGTGCACA	GCGCACACACA
549	TGTGTGCACAT	CGCACACACAT
550	TCTATTTTGTA	TCTATATTGTA
551	AATTCCAAAGT	AATTCTAAAGT
552	TAGATATGGCA	TAGATGTGGCA
553	CAGACCACAGA	CAGACAACAGA
554	TAAGGGAAGAT	TAAGGAAAGAT
555	AGTCACGACCA	AGTCATGACCA
556	AGCCCATCTCT	AGCCCGTCTCT
557	GGACACAGCCC	GGACATAGCCC
558	GCCTTACTTGT	GCCTTCCTTGT
559	ACCCCTCATCC	ACCCCGCATCC
560	ACGAAGCATCT	ACGAACCATCT
561	CCGTGTGATTT	CCGTGGGATTT
562	GTGTGGCCCTT	GTGTGACCCTT
563	GGGTCCCTTCT	GGGTCACTTCT
564	GCAAGGGGTAC	GCAAGAGGTAC
565	CCACAATCACA	CCACATTCACA
566	GGTCAGCAGTT	GGTCAACAGTT
567	GGCCCGCTCCA	GGCCCACTCCA
568	GGCTGGGACTC	GGCTGAGACTC
569	TACCCCAATCC	TACCCGAATCC
570	TTCCAGAGAGC	TTCCATAGAGC
571	GTTGGCCTGCT	GTTGGACTGCT
572	CGCAGAAGGAG	CGCAGGAGGAG
573	GGAGAATCGAC	GGAGACTCGAC
574	CTGCAGCAACT	CTGCAACAACT
575	CCCTTCCTCGC	CCCTTTCTCGC
576	TCGCAGTGCCC	TCGCATTGCCC
577	GAGGATAAGAG	GAGGACAAGAG
578	CCTGTCCTGAG	CCTGTACTGAG
579	ATAAAGTGAAA	TCAAAATGAAA
580	GAATGGAGGGA	GAATGTAGGGA
581	TAAGTAGTCCT	TAAGTTGTCCT
582	GGTGATGGCCA	GGTGACGGCCA
583	CTGGCCTGCCA	CTGGCATGCCA
584	ATAAGTCTCTC	ATAAGGCTCTC
585	TCCTTGCAATG	TCCTTCCAATG
586	GTCAAGGATCA	GTCAAAGATCA
587	AACACCTGGGA	AACACTTGGGA
588	AAAGAAGGATA	AAAGAGGGATT
589	AGGATAAGGGA	GGGATTAGGGA
590	ATGCATGGATG	ATGCACGGATG
591	TCATCCCACAA	TCATCACACAA
592	GAAGGAGTCCA	GAAGGCGTCCA
593	GATTTTCTAAT	GATTTCCTAAT
594	GGGTCCCTTCT	GGGTCACTTCT
595	GCAAGGGGTAC	GCAAGAGGTAC
596	AGGCAAATCAG	AGGCAGATCAG
597	GTGGGGCTGGC	GTGGGACTGGC
598	AATTCAGAGGG	AATTCTGACGG
599	TCAGAGGGGCT	TCTGACGGGCT
600	TAGAGGAAGAG	TAGAGCAAGAG
601	TGGTTAGGGTT	TGGTTGGGGTT
602	TGTATGAAAAG	TGTATAAAAAG
603	AGCCCATCTCT	AGCCCGTCTCT
604	GGACACAGCCC	GGACATAGCCC
605	TCATCCCACAA	TCATCACACAA
606	CCCTAAAAAAG	CCCCTTAAAAG
607	GGTGTGGCCCT	GGTGTAGCCCT
608	TTTGGGGTTAT	TTTGGCGTTAT
609	GGGTCCCTTCT	GGGTCACTTCT
610	AGGGGCAGGCC	AGGGGAAGGCC
611	GTGCCGCTTGG	GTGCCACTTGG
612	TTTGCAGCTTC	TTTGCTGCTTC
613	GCTGTCTGCTT	GCTGTTTGCTT
614	CTTCTTCCTGT	CTTCTCTCTGT
615	TTCTTCCTGTG	TTCTCTCTGTG
616	GTGGGGCTGGC	GTGGGACTGGC
617	GAAGGCTGGGA	GAAGGAAAGGA
618	AAGGCTGGGAC	AAGGAAAGGAC
619	AGGCTGGGACT	AGGAAAGGACT
620	GGGCTAGAAGT	GGGCTTGAAGT
621	GCTCTCCTGGG	GCTCTTCTGGG
622	CTCTCCGCAGA	CTCTCTGCAGA
623	ACCTGCAGGGG	ACCTGTAGGGG
624	GCGCATGCCTC	GCGCAGGCCTC
625	AAACCGTCTTC	AAACCATCTTC
626	GTCCTCACCTT	GTCCTTACCTT
627	GGAGAATCGAC	GGAGACTCGAC
628	CCCTTCCTCGC	CCCTTTCTCGC
629	CTCGCGGTGCC	CTCGCATTGCC
630	TCGCGGTGCCG	TCGCATTGCCC
631	GTGCCGCCAAG	TTGCCCCCAAG
632	CGCCACGCCTG	CGCCAAGCCTG
633	GCCATATCCGA	GCCATGTCATT
634	GAGGATAAGAG	GAGGACAAGAG
635	CCTGTCCTGAG	CCTGTACTGAG
636	GAGATTAAATG	AGATCAAAATG
637	TGAAAATCCAA	TGAAAGTCCAA
638	TACCGTCTCCT	TACCGAGTCCT
639	ACCGTCTCCTT	ACCGAGTCCTT
640	AAAGATCTCCA	AAAGACCTCCA
641	AGCCCATCTCT	AGCCCGTCTCT
642	GCACAATCTCC	GCACATTCTCC
643	AGCCTATTCAA	AGCCTCTTCAA
644	CACAGCGCACA	CACAGTACACA
645	ACAGCGCACAA	ACAGTACACAA
646	ACACAAAACCA	ACACAGAACCA
647	TCTGCCCGAAG	TCTGCACGAAG
648	AGTCCGTATAA	AGTCCATACAA
649	CCGTATAACCC	CCATACAACCC
650	CTCCCCATTGC	CTCCCGATTGC
651	ATCCCCGGGCG	ATCCCTGGGCG
652	CGCTGGAGAAG	CGCTGCAGAAG
653	CAATCAATCCT	CAATCCATCCT
654	TTAGCGAGACA	TTAGCAAGACA
655	GTTGCGTTTTT	GTTGCATTTTT
709	CTCCCATCAAA	CTCCCGTCAAA
710	CAAGCTGTGTA	CAAGCCGCGTA
711	AGCTGTGTAGA	AGCCGCGTAGA
712	GCTTCCGGCCA	GCTTCGGGCCA
713	AACCATTAGTG	AACCAGTAGTG
714	GGTTTCGCAGT	GGTTTTGCAGT
715	CTCCGCGGCCG	CTCCGTGGCCG
716	GGAGGTGGAGA	GGAGGCGGAGA
717	GCCACTGAATT	GCCACCGAATT
737	GCGCCGTTCCT	GCGCCTTTCCT
738	TCCTGTTCTTC	TCCTGCTCTTC
739	CTGTATGTCCT	CTGTACGTCCT
740	GGTGGAGCCTC	GGTGGGGCCTC
741	GTCCAGCTTTT	GTCCAACTTTT
742	GTTCAGCAGTG	GTTCATCAGTG
743	GTTGCCGCAGA	GTTGCGGCAGA
744	GCAGCTGACTT	GCAGCCGACTT
745	GTTAACGGGGA	GTTAATGGGAA
746	ACGGGGAATTG	ATGGGAAATTG
747	TTGAAGCTGGG	TTGAAACTGGG
748	AGAATCTTATC	AGAATTTTATC
749	GTATTGCATGT	GTATTACATGT
756	TACTAGGTATT	TACTATGTATT
837	ATGAGTCCCGC	ATGAGCCCCGC
838	GTTATTTGTCC	GTTATCTGTCC
839	GCTGGCGTTGC	GCTGGTGTTGC
842	ATAGTCCACAT	ATAGTACACAT
843	GAGCAGAGGTT	GAGCACAGGTT
844	CTCTGTACAGT	CTCTGCACAGT
845	GGTACGGCACT	GGTACAGCACT
846	GGTACGGCACT	GGTACAGCACT
847	GAGCACGGGGT	GAGCATGGGGT
848	TACAGCGAGCA	TACAGTGAGCA
849	TCACTCTACAG	TCACTGTACAG
850	TCACTCTACAG	TCACTGTACAG
851	GAGCACGGGGT	GAGCATGGGGT
852	GAGCACGGGGT	GAGCATGGGGT
853	ACTCTCTACAG	TCACTGTACAG
854	GAGCACGGGGT	GAGCATGGGGT
855	CTCTGTACAGC	CTCTGCACAGT
856	TACAGCGAGCA	CACAGTGAGCA
857	GGTACGGCACT	GGTACAGCACT
858	CTGAATAACCT	CTGAACAACCT
859	CTTCATCATGT	CTTCACCATGT
860	TAATTGACATC	TAATTTACATC
944	CTTCCTTCATT	CTTCCCTCATT
945	AGGAATGTAGT	AGGAACGTAGT
946	TTGATGATCGA	TTGATAAGAGG
947	TCAGACGCTCA	TCAGATGCACA
948	GACGCTCAGGT	GATGCACAGGT
949	AGGTTCTGGCC	AGGTTTTGGCC
950	GACTTTGAGTG	GACTTGGAGTG
951	AGTGTTTCTGT	AGTGTCTCTGT
967	GTCTGTGAGTT	GTCTGAGAGTT
968	AGAGGCTTCAA	AGAGGGTTCAA
969	CCTCGGCCTGC	CCTCGCCCTGC
970	GGCGAAGAGCC	GGCGAGGAGCC
971	AGTGTGGGGCA	AGTGTAGGGCA
972	GTGGGGCATGC	GTGGGACATGC
973	CCTTGCTTTGA	CCTTGATTTGG
974	CTTTGAGTGAC	ATTTGGGTGAC
975	ACAAACGCGGT	ACAAATGCGGT
976	CAGCTTATGAG	CAGCTAATGAG
977	AGGCCGGGCTT	AGGCCAGGCTT
978	ATACATGCTGC	ATACACGCTGC
1021	ACAGGCCGGCT	ACAGGACGGCT
1022	CCAGTTGCCAA	CCAGTCGCCAA
1023	AAACCTAGTGA	AAACCGAGTGA
1024	GAAAACGATTA	GAAAAGGATTA
1025	CTGCGGCACAG	CTGCGACACAG
1026	ATACGGCACAA	ATACGACACAA
