# Supplementary material for: ZFP57 recognizes multiple and closely spaced sequence motif variants to maintain repressive epigenetic marks in mouse embryonic stem cells
Source: Nucleic Acids Res. 2015 Oct 19;44(3):1118–32. doi: 10.1093/nar/gkv1059 (PMC4756812; doi:10.1093/nar/gkv1059)
Supplement: SUPPLEMENTARY DATA [file supp_gkv1059_nar-02093-m-2015-File020.xlsx]

## Sheet: TGCCGC_distance_under_peaks
Chromosome	Start	End	Peak_ID	TGCCGC distance (bp)
chr1	13425553	13425558	1_Ncoa2	#
chr1	13425835	13425840	1_Ncoa2	282
chr1	16590709	16590714	2_Ube2w	#
chr1	16591055	16591060	2_Ube2w	346
chr1	24602223	24602228	3_Col19a1	#
chr1	24602264	24602269	3_Col19a1	41
chr1	24602429	24602434	3_Col19a1	165
chr1	57641831	57641836	4_U1	#
chr1	57641994	57641999	4_U1	163
chr1	63246777	63246782	5_Gpr1	#
chr1	63246796	63246801	5_Gpr1	19
chr1	63246825	63246830	5_Gpr1	29
chr1	72386233	72386238	6_Xrcc5	#
chr1	72386414	72386419	6_Xrcc5	181
chr1	72386476	72386481	6_Xrcc5	62
chr1	72386601	72386606	6_Xrcc5	125
chr1	80143070	80143075	7_U6	#
chr1	80143345	80143350	7_U6	275
chr1	84380410	84380415	8_Dner	#
chr1	84380473	84380478	8_Dner	63
chr1	84380640	84380645	8_Dner	167
chr1	109423318	109423323	9_Serpinb2	#
chr1	109423350	109423355	9_Serpinb2	32
chr1	109423587	109423592	9_Serpinb2	237
chr1	133026479	133026484	10_Dyrk3	#
chr1	133026594	133026599	10_Dyrk3	115
chr1	142552957	142552962	11_Kcnt2	#
chr1	142553214	142553219	11_Kcnt2	257
chr1	152077153	152077158	12_Gm17311	#
chr1	152077266	152077271	12_Gm17311	113
chr1	168028799	168028804	13_Dusp27	#
chr1	168028814	168028819	13_Dusp27	15
chr1	168514163	168514168	14_mmu-mir-1194	#
chr1	168514659	168514664	14_mmu-mir-1194	496
chr1	173420597	173420602	15_B930036N10Rik	#
chr1	173420605	173420610	15_B930036N10Rik	8
chr1	173420613	173420618	15_B930036N10Rik	8
chr1	173420621	173420626	15_B930036N10Rik	8
chr1	173420629	173420634	15_B930036N10Rik	8
chr1	173420637	173420642	15_B930036N10Rik	8
chr1	173420645	173420650	15_B930036N10Rik	8
chr1	173420653	173420658	15_B930036N10Rik	8
chr1	173420661	173420666	15_B930036N10Rik	8
chr1	173420669	173420674	15_B930036N10Rik	8
chr1	173420677	173420682	15_B930036N10Rik	8
chr1	173420685	173420690	15_B930036N10Rik	8
chr1	173420693	173420698	15_B930036N10Rik	8
chr1	173420701	173420706	15_B930036N10Rik	8
chr1	173420709	173420714	15_B930036N10Rik	8
chr1	173420717	173420722	15_B930036N10Rik	8
chr1	173420725	173420730	15_B930036N10Rik	8
chr1	173420733	173420738	15_B930036N10Rik	8
chr1	173420741	173420746	15_B930036N10Rik	8
chr1	173420749	173420754	15_B930036N10Rik	8
chr1	173420757	173420762	15_B930036N10Rik	8
chr1	173420765	173420770	15_B930036N10Rik	8
chr1	173420773	173420778	15_B930036N10Rik	8
chr1	173420781	173420786	15_B930036N10Rik	8
chr1	173420789	173420794	15_B930036N10Rik	8
chr1	173420797	173420802	15_B930036N10Rik	8
chr1	173420805	173420810	15_B930036N10Rik	8
chr1	173420813	173420818	15_B930036N10Rik	8
chr1	173420821	173420826	15_B930036N10Rik	8
chr1	173420829	173420834	15_B930036N10Rik	8
chr1	173420837	173420842	15_B930036N10Rik	8
chr1	173420845	173420850	15_B930036N10Rik	8
chr1	173420853	173420858	15_B930036N10Rik	8
chr1	173420861	173420866	15_B930036N10Rik	8
chr1	173420869	173420874	15_B930036N10Rik	8
chr1	173420877	173420882	15_B930036N10Rik	8
chr1	173420885	173420890	15_B930036N10Rik	8
chr1	176767149	176767154	16_Grem2	#
chr1	176767174	176767179	16_Grem2	25
chr1	184107152	184107157	17_Vmn1r1	#
chr1	184107265	184107270	17_Vmn1r1	113
chr1	184107413	184107418	17_Vmn1r1	148
chr2	28249264	28249269	18_Gm347	#
chr2	28249312	28249317	18_Gm347	48
chr2	28249360	28249365	18_Gm347	48
chr2	28249408	28249413	18_Gm347	48
chr2	28249456	28249461	18_Gm347	48
chr2	28249504	28249509	18_Gm347	48
chr2	28249552	28249557	18_Gm347	48
chr2	28249600	28249605	18_Gm347	48
chr2	28249648	28249653	18_Gm347	48
chr2	28249696	28249701	18_Gm347	48
chr2	28249780	28249785	18_Gm347	84
chr2	51745387	51745392	19_Rbm43	#
chr2	51746047	51746052	19_Rbm43	660
chr2	55917088	55917093	20_Kcnj3	#
chr2	55917172	55917177	20_Kcnj3	84
chr2	55917461	55917466	20_Kcnj3	289
chr2	59683200	59683205	21_Tanc1	#
chr2	59683558	59683563	21_Tanc1	358
chr2	77250809	77250814	22_Zfp385b	#
chr2	77250842	77250847	22_Zfp385b	33
chr2	122045642	122045647	23_4933406J08Rik	#
chr2	122045656	122045661	23_4933406J08Rik	14
chr2	130210793	130210798	24_Cpxm1	#
chr2	130210887	130210892	24_Cpxm1	94
chr2	154946869	154946874	25_Itch	#
chr2	154947414	154947419	25_Itch	545
chr2	156588360	156588365	26_Dlgap4	#
chr2	156588472	156588477	26_Dlgap4	112
chr2	156588567	156588572	26_Dlgap4	95
chr2	157385515	157385520	27_Blcap	#
chr2	157385529	157385534	27_Blcap	14
chr2	157385841	157385846	27_Blcap	312
chr2	157386073	157386078	27_Blcap	232
chr2	157386105	157386110	27_Blcap	32
chr2	157386129	157386134	27_Blcap	24
chr2	163689071	163689076	28_Rims4	#
chr2	163689218	163689223	28_Rims4	147
chr2	164461375	164461380	29_Wfdc16	#
chr2	164461388	164461393	29_Wfdc16	13
chr2	171948734	171948739	30_Gm14271	#
chr2	171948752	171948757	30_Gm14271	18
chr2	174121398	174121403	31_Gnas	#
chr2	174121402	174121407	31_Gnas	4
chr2	174121452	174121457	31_Gnas	50
chr2	174121601	174121606	31_Gnas	149
chr2	174121613	174121618	31_Gnas	12
chr2	177027459	177027464	32_Gm14409	#
chr2	177027949	177027954	32_Gm14409	490
chr2	177337652	177337657	33_Gm14406	#
chr2	177338142	177338147	33_Gm14406	490
chr2	180810348	180810353	34_Kcnq2	#
chr2	180810557	180810562	34_Kcnq2	209
chr3	24232163	24232168	35_Gm7536	#
chr3	24232257	24232262	35_Gm7536	94
chr3	32616200	32616205	36_Actl6a	#
chr3	32616234	32616239	36_Actl6a	34
chr3	32616268	32616273	36_Actl6a	34
chr3	32616302	32616307	36_Actl6a	34
chr3	32616336	32616341	36_Actl6a	34
chr3	32616405	32616410	36_Actl6a	69
chr3	32616440	32616445	36_Actl6a	35
chr3	32703526	32703531	37_Usp13	#
chr3	32703724	32703729	37_Usp13	198
chr3	89931945	89931950	38_Nup210l	#
chr3	89931963	89931968	38_Nup210l	18
chr3	89931993	89931998	38_Nup210l	30
chr3	139226811	139226816	39_B930007M17Rik	#
chr3	139227068	139227073	39_B930007M17Rik	257
chr3	139227100	139227105	39_B930007M17Rik	32
chr4	18145376	18145381	40_Mmp16	#
chr4	18145408	18145413	40_Mmp16	32
chr4	18145665	18145670	40_Mmp16	257
chr4	32039462	32039467	41_Map3k7	#
chr4	32040158	32040163	41_Map3k7	696
chr4	43314375	43314380	42_Atp8b5	#
chr4	43314716	43314721	42_Atp8b5	341
chr4	43315019	43315024	42_Atp8b5	303
chr4	61582853	61582858	43_Mup5	#
chr4	61583347	61583352	43_Mup5	494
chr4	77816123	77816128	44_Ptprd	#
chr4	77816155	77816160	44_Ptprd	32
chr4	77816412	77816417	44_Ptprd	257
chr4	128756559	128756564	45_Rnf19b	#
chr4	128756786	128756791	45_Rnf19b	227
chr4	129110090	129110095	46_Zbtb8b	#
chr4	129110096	129110101	46_Zbtb8b	6
chr4	129110106	129110111	46_Zbtb8b	10
chr4	129110328	129110333	46_Zbtb8b	222
chr4	140379613	140379618	47_Padi1	#
chr4	140379810	140379815	47_Padi1	197
chr4	141410418	141410423	48_Efhd2	#
chr4	141411092	141411097	48_Efhd2	674
chr4	147789773	147789778	49_Ubiad1	#
chr4	147789788	147789793	49_Ubiad1	15
chr4	147789804	147789809	49_Ubiad1	16
chr4	154346671	154346676	50_Pank4	#
chr4	154346858	154346863	50_Pank4	187
chr4	154346871	154346876	50_Pank4	13
chr4	154347126	154347131	50_Pank4	255
chr4	155550363	155550368	51_Agrn	#
chr4	155550842	155550847	51_Agrn	479
chr4	155551425	155551430	51_Agrn	583
chr5	28216873	28216878	52_Gm5551	#
chr5	28217042	28217047	52_Gm5551	169
chr5	28217048	28217053	52_Gm5551	6
chr5	28217054	28217059	52_Gm5551	6
chr5	28217060	28217065	52_Gm5551	6
chr5	28217066	28217071	52_Gm5551	6
chr5	52907514	52907519	53_Lgi2	#
chr5	52907522	52907527	53_Lgi2	8
chr5	65213420	65213425	54_Klf3	#
chr5	65213585	65213590	54_Klf3	165
chr5	83248838	83248843	55_U6	#
chr5	83249095	83249100	55_U6	257
chr5	89943985	89943990	56_Npffr2	#
chr5	89944013	89944018	56_Npffr2	28
chr5	89944270	89944275	56_Npffr2	257
chr5	104491141	104491146	57_Nudt9	#
chr5	104491160	104491165	57_Nudt9	19
chr5	114074517	114074522	58_Cmklr1	#
chr5	114074531	114074536	58_Cmklr1	14
chr5	115253431	115253436	59_Ankrd13a	#
chr5	115253445	115253450	59_Ankrd13a	14
chr5	116352805	116352810	60_Cit	#
chr5	116353036	116353041	60_Cit	231
chr5	130162905	130162910	61_Zfp11	#
chr5	130163157	130163162	61_Zfp11	252
chr5	130163829	130163834	61_Zfp11	672
chr5	130163913	130163918	61_Zfp11	84
chr5	130163997	130164002	61_Zfp11	84
chr5	135825864	135825869	62_Fkbp6	#
chr5	135826072	135826077	62_Fkbp6	208
chr5	143890884	143890889	63_Olfr718-ps1	#
chr5	143890894	143890899	63_Olfr718-ps1	10
chr6	24556679	24556684	64_Lmod2	#
chr6	24556855	24556860	64_Lmod2	176
chr6	29042689	29042694	65_Lep	#
chr6	29042848	29042853	65_Lep	159
chr6	30687433	30687438	66_Mest	#
chr6	30687606	30687611	66_Mest	173
chr6	30687690	30687695	66_Mest	84
chr6	30687808	30687813	66_Mest	118
chr6	30687983	30687988	66_Mest	175
chr6	30688108	30688113	66_Mest	125
chr6	30688177	30688182	66_Mest	69
chr6	30688183	30688188	66_Mest	6
chr6	30688289	30688294	66_Mest	106
chr6	30688354	30688359	66_Mest	65
chr6	30688423	30688428	66_Mest	69
chr6	30688791	30688796	66_Mest	368
chr6	58856858	58856863	67_Herc3	#
chr6	58856876	58856881	67_Herc3	18
chr6	58856991	58856996	67_Herc3	115
chr6	58857088	58857093	67_Herc3	97
chr6	58857139	58857144	67_Herc3	51
chr6	81814573	81814578	68_SNORA17	#
chr6	81814831	81814836	68_SNORA17	258
chr6	81814884	81814889	68_SNORA17	53
chr6	116192117	116192122	69_D6Wsu116e	#
chr6	116192141	116192146	69_D6Wsu116e	24
chr6	116192165	116192170	69_D6Wsu116e	24
chr6	116192189	116192194	69_D6Wsu116e	24
chr6	116192213	116192218	69_D6Wsu116e	24
chr6	116192237	116192242	69_D6Wsu116e	24
chr6	116192261	116192266	69_D6Wsu116e	24
chr6	116192285	116192290	69_D6Wsu116e	24
chr6	116192309	116192314	69_D6Wsu116e	24
chr6	116192333	116192338	69_D6Wsu116e	24
chr6	116192357	116192362	69_D6Wsu116e	24
chr6	116192587	116192592	69_D6Wsu116e	230
chr6	121277411	121277416	70_Slc6a13	#
chr6	121277419	121277424	70_Slc6a13	8
chr6	140260238	140260243	71_n-R5s168	#
chr6	140260699	140260704	71_n-R5s168	461
chr6	140933874	140933879	72_Gm11077	#
chr6	140934544	140934549	72_Gm11077	670
chr6	142434225	142434230	73_Ldhb	#
chr6	142434240	142434245	73_Ldhb	15
chr6	149311087	149311092	74_2810474O19Rik	#
chr6	149311258	149311263	74_2810474O19Rik	171
chr7	6084468	6084473	75_Zfp787	#
chr7	6084552	6084557	75_Zfp787	84
chr7	6681997	6682002	76_Peg3	#
chr7	6682172	6682177	76_Peg3	175
chr7	6682393	6682398	76_Peg3	221
chr7	6682424	6682429	76_Peg3	31
chr7	6682773	6682778	77_Peg3	#
chr7	6682863	6682868	77_Peg3	90
chr7	6682878	6682883	77_Peg3	15
chr7	13896915	13896920	78_Lig1	#
chr7	13896979	13896984	78_Lig1	64
chr7	67149065	67149070	79_Snrpn	#
chr7	67149244	67149249	79_Snrpn	179
chr7	67149307	67149312	79_Snrpn	63
chr7	67149405	67149410	79_Snrpn	98
chr7	67149487	67149492	79_Snrpn	82
chr7	67149598	67149603	79_Snrpn	111
chr7	67149674	67149679	79_Snrpn	76
chr7	67149753	67149758	79_Snrpn	79
chr7	67150006	67150011	79_Snrpn	253
chr7	67150082	67150087	79_Snrpn	76
chr7	74501687	74501692	80_Mef2a	#
chr7	74501699	74501704	80_Mef2a	12
chr7	89235261	89235266	81_Sh3gl3	#
chr7	89235293	89235298	81_Sh3gl3	32
chr7	89235550	89235555	81_Sh3gl3	257
chr7	116488137	116488142	82_Stk33	#
chr7	116488397	116488402	82_Stk33	260
chr7	116590630	116590635	83_Trim66	#
chr7	116590887	116590892	83_Trim66	257
chr7	116590919	116590924	83_Trim66	32
chr7	134754592	134754597	84_Zfp629	#
chr7	134754844	134754849	84_Zfp629	252
chr7	134755180	134755185	84_Zfp629	336
chr7	134755264	134755269	84_Zfp629	84
chr7	134755600	134755605	84_Zfp629	336
chr7	134755650	134755655	84_Zfp629	50
chr7	140081487	140081492	85_Fgfr2	#
chr7	140081502	140081507	85_Fgfr2	15
chr7	140505010	140505015	86_Ctbp2	#
chr7	140505025	140505030	86_Ctbp2	15
chr7	149766004	149766009	87_H19	#
chr7	149766181	149766186	87_H19	177
chr7	149766224	149766229	87_H19	43
chr7	149767696	149767701	88_H19	#
chr7	149767705	149767710	88_H19	9
chr7	149767949	149767954	88_H19	244
chr7	150481574	150481579	89_Kcnq1	#
chr7	150481609	150481614	89_Kcnq1	35
chr7	150481646	150481651	89_Kcnq1	37
chr8	11608693	11608698	90_Ankrd10	#
chr8	11608822	11608827	90_Ankrd10	129
chr8	11815864	11815869	91_Arhgef7	#
chr8	11816080	11816085	91_Arhgef7	216
chr8	14958879	14958884	92_Arhgef10	#
chr8	14958901	14958906	92_Arhgef10	22
chr8	14959063	14959068	92_Arhgef10	162
chr8	34597932	34597937	93_Tex15	#
chr8	34598093	34598098	93_Tex15	161
chr8	34598449	34598454	93_Tex15	356
chr8	48879941	48879946	94_Cldn24	#
chr8	48880090	48880095	94_Cldn24	149
chr8	48880144	48880149	94_Cldn24	54
chr8	48880288	48880293	94_Cldn24	144
chr8	71489861	71489866	95_Lpl	#
chr8	71490371	71490376	95_Lpl	510
chr8	79972586	79972591	96_Arhgap10	#
chr8	79972612	79972617	96_Arhgap10	26
chr8	79972638	79972643	96_Arhgap10	26
chr8	79972664	79972669	96_Arhgap10	26
chr8	79972716	79972721	96_Arhgap10	52
chr8	79972820	79972825	96_Arhgap10	104
chr8	79972846	79972851	96_Arhgap10	26
chr8	79972872	79972877	96_Arhgap10	26
chr8	79972898	79972903	96_Arhgap10	26
chr8	79972924	79972929	96_Arhgap10	26
chr8	79972950	79972955	96_Arhgap10	26
chr8	79973002	79973007	96_Arhgap10	52
chr8	79973054	79973059	96_Arhgap10	52
chr8	79973184	79973189	96_Arhgap10	130
chr8	79973210	79973215	96_Arhgap10	26
chr8	79973236	79973241	96_Arhgap10	26
chr8	79973262	79973267	96_Arhgap10	26
chr8	79973288	79973293	96_Arhgap10	26
chr8	79973314	79973319	96_Arhgap10	26
chr8	81112328	81112333	97_Slc10a7	#
chr8	81112363	81112368	97_Slc10a7	35
chr8	81112398	81112403	97_Slc10a7	35
chr8	81112433	81112438	97_Slc10a7	35
chr8	91684217	91684222	98_Gm5356	#
chr8	91684249	91684254	98_Gm5356	32
chr8	93300508	93300513	99_Chd9	#
chr8	93300817	93300822	99_Chd9	309
chr8	93300841	93300846	99_Chd9	24
chr8	119427263	119427268	100_2310061C15Rik	#
chr8	119427587	119427592	100_2310061C15Rik	324
chr8	125389050	125389055	101_Gm20388	#
chr8	125389241	125389246	101_Gm20388	191
chr8	130138659	130138664	102_Pard3	#
chr8	130138665	130138670	102_Pard3	6
chr8	130138671	130138676	102_Pard3	6
chr8	130138677	130138682	102_Pard3	6
chr8	130138683	130138688	102_Pard3	6
chr8	130138689	130138694	102_Pard3	6
chr8	130138695	130138700	102_Pard3	6
chr8	130138701	130138706	102_Pard3	6
chr8	130138707	130138712	102_Pard3	6
chr8	130138713	130138718	102_Pard3	6
chr9	38220685	38220690	103_Olfr147	#
chr9	38220706	38220711	103_Olfr147	21
chr9	38220734	38220739	103_Olfr147	28
chr9	38220991	38220996	103_Olfr147	257
chr9	38221345	38221350	103_Olfr147	354
chr9	38225122	38225127	104_Olfr901	#
chr9	38225143	38225148	104_Olfr901	21
chr9	38225429	38225434	104_Olfr901	286
chr9	38881622	38881627	105_AC073947.1	#
chr9	38881647	38881652	105_AC073947.1	25
chr9	38881661	38881666	105_AC073947.1	14
chr9	42736926	42736931	106_Grik4	#
chr9	42736943	42736948	106_Grik4	17
chr9	46383463	46383468	107_SNORA17	#
chr9	46383484	46383489	107_SNORA17	21
chr9	46383756	46383761	107_SNORA17	272
chr9	53849488	53849493	108_Tnfaip8l3	#
chr9	53849746	53849751	108_Tnfaip8l3	258
chr9	79852989	79852994	109_Filip1	#
chr9	79853179	79853184	109_Filip1	190
chr9	89774436	89774441	110_Rasgrf1	#
chr9	89774509	89774514	110_Rasgrf1	73
chr9	89774605	89774610	110_Rasgrf1	96
chr9	89774622	89774627	110_Rasgrf1	17
chr9	89774706	89774711	110_Rasgrf1	84
chr9	89774726	89774731	110_Rasgrf1	20
chr9	92136888	92136893	111_Plscr1	#
chr9	92137617	92137622	111_Plscr1	729
chr9	92830800	92830805	112_Plod2	#
chr9	92830821	92830826	112_Plod2	21
chr9	115192216	115192221	113_Stt3b	#
chr9	115192311	115192316	113_Stt3b	95
chr9	115192359	115192364	113_Stt3b	48
chr9	115192407	115192412	113_Stt3b	48
chr9	115192455	115192460	113_Stt3b	48
chr9	115192599	115192604	113_Stt3b	144
chr9	115460362	115460367	114_n-R5s92	#
chr9	115460612	115460617	114_n-R5s92	250
chr9	115460795	115460800	114_n-R5s92	183
chr10	12810346	12810351	115_Plagl1	#
chr10	12810548	12810553	115_Plagl1	202
chr10	12810870	12810875	115_Plagl1	322
chr10	12810888	12810893	115_Plagl1	18
chr10	12811018	12811023	115_Plagl1	130
chr10	12811058	12811063	115_Plagl1	40
chr10	41118818	41118823	116_Akd1	#
chr10	41119079	41119084	116_Akd1	261
chr10	41678497	41678502	117_Armc2	#
chr10	41678529	41678534	117_Armc2	32
chr10	41924938	41924943	118_Foxo3	#
chr10	41925092	41925097	118_Foxo3	154
chr10	41925144	41925149	118_Foxo3	52
chr10	51607133	51607138	119_SNORA17	#
chr10	51607650	51607655	119_SNORA17	517
chr10	57687562	57687567	120_Dux	#
chr10	57695241	57695246	120_Dux	7679
chr10	66192643	66192648	121_1110002J07Rik	#
chr10	66192829	66192834	121_1110002J07Rik	186
chr10	88153751	88153756	122_Spic	#
chr10	88153760	88153765	122_Spic	9
chr11	5262373	5262378	123_Znrf3	#
chr11	5262890	5262895	123_Znrf3	517
chr11	11926083	11926088	124_Grb10	#
chr11	11926123	11926128	124_Grb10	40
chr11	11926228	11926233	124_Grb10	105
chr11	11926250	11926255	124_Grb10	22
chr11	31347495	31347500	125_Stc2	#
chr11	31348162	31348167	125_Stc2	667
chr11	52425682	52425687	126_Fstl4	#
chr11	52425719	52425724	126_Fstl4	37
chr11	70177033	70177038	127_Alox15	#
chr11	70177071	70177076	127_Alox15	38
chr11	72879226	72879231	128_1200014J11Rik	#
chr11	72879295	72879300	128_1200014J11Rik	69
chr11	72879364	72879369	128_1200014J11Rik	69
chr11	72879502	72879507	128_1200014J11Rik	138
chr11	72879571	72879576	128_1200014J11Rik	69
chr11	72879640	72879645	128_1200014J11Rik	69
chr11	72879709	72879714	128_1200014J11Rik	69
chr11	72879778	72879783	128_1200014J11Rik	69
chr11	73951423	73951428	129_Olfr401	#
chr11	73951537	73951542	129_Olfr401	114
chr11	85470058	85470063	130_Bcas3	#
chr11	85470256	85470261	130_Bcas3	198
chr11	99712335	99712340	131_Krtap4-16	#
chr11	99712365	99712370	131_Krtap4-16	30
chr11	99712392	99712397	131_Krtap4-16	27
chr11	99712422	99712427	131_Krtap4-16	30
chr11	99712449	99712454	131_Krtap4-16	27
chr11	99712479	99712484	131_Krtap4-16	30
chr11	99712506	99712511	131_Krtap4-16	27
chr11	99712536	99712541	131_Krtap4-16	30
chr11	99712563	99712568	131_Krtap4-16	27
chr11	99712593	99712598	131_Krtap4-16	30
chr11	99712620	99712625	131_Krtap4-16	27
chr11	99712650	99712655	131_Krtap4-16	30
chr11	99712677	99712682	131_Krtap4-16	27
chr11	99712734	99712739	131_Krtap4-16	57
chr11	115302928	115302933	132_4933422H20Rik	#
chr11	115302961	115302966	132_4933422H20Rik	33
chr11	117465903	117465908	133_2900041M22Rik	#
chr11	117466056	117466061	133_2900041M22Rik	153
chr11	120223284	120223289	134_Fscn2	#
chr11	120223300	120223305	134_Fscn2	16
chr12	7019159	7019164	135_Gm17295	#
chr12	7019385	7019390	135_Gm17295	226
chr12	7019417	7019422	135_Gm17295	32
chr12	18192154	18192159	136_Gm4983	#
chr12	18192500	18192505	136_Gm4983	346
chr12	18908534	18908539	137_Gm3944	#
chr12	18908728	18908733	137_Gm3944	194
chr12	19331656	19331661	138_Gm5784	#
chr12	19331851	19331856	138_Gm5784	195
chr12	19332000	19332005	138_Gm5784	149
chr12	20005378	20005383	139_AC134254.1	#
chr12	20005573	20005578	139_AC134254.1	195
chr12	20005722	20005727	139_AC134254.1	149
chr12	20141893	20141898	140_AC134254.1	#
chr12	20141947	20141952	140_AC134254.1	54
chr12	20142096	20142101	140_AC134254.1	149
chr12	20547802	20547807	141_Gm10479	#
chr12	20547997	20548002	141_Gm10479	195
chr12	20548146	20548151	141_Gm10479	149
chr12	20803406	20803411	142_1700030C10Rik	#
chr12	20803604	20803609	142_1700030C10Rik	198
chr12	20803753	20803758	142_1700030C10Rik	149
chr12	21636763	21636768	143_Gm17680	#
chr12	21636912	21636917	143_Gm17680	149
chr12	21637110	21637115	143_Gm17680	198
chr12	22742166	22742171	144_AC122327.1	#
chr12	22742307	22742312	144_AC122327.1	141
chr12	22742361	22742366	144_AC122327.1	54
chr12	23036930	23036935	145_2410018L13Rik	#
chr12	23037274	23037279	145_2410018L13Rik	344
chr12	23326719	23326724	146_Gm17391	#
chr12	23326773	23326778	146_Gm17391	54
chr12	23326922	23326927	146_Gm17391	149
chr12	23930585	23930590	147_Gm10330	#
chr12	23930779	23930784	147_Gm10330	194
chr12	24261849	24261854	148_Gm10330	#
chr12	24262043	24262048	148_Gm10330	194
chr12	24996072	24996077	149_Gm9312	#
chr12	24996221	24996226	149_Gm9312	149
chr12	24996419	24996424	149_Gm9312	198
chr12	72249361	72249366	150_2700049A03Rik	#
chr12	72249369	72249374	150_2700049A03Rik	8
chr12	72343203	72343208	151_2700049A03Rik	#
chr12	72343219	72343224	151_2700049A03Rik	16
chr12	72343235	72343240	151_2700049A03Rik	16
chr12	75227156	75227161	152_Syt16	#
chr12	75227168	75227173	152_Syt16	12
chr12	85344032	85344037	153_Acot1	#
chr12	85344410	85344415	153_Acot1	378
chr12	86472287	86472292	154_Dlst	#
chr12	86472516	86472521	154_Dlst	229
chr12	92887294	92887299	155_Ston2	#
chr12	92887303	92887308	155_Ston2	9
chr12	92887417	92887422	155_Ston2	114
chr12	110765431	110765436	156_Meg3	#
chr12	110765818	110765823	156_Meg3	387
chr12	110766506	110766511	157_Meg3	#
chr12	110766552	110766557	157_Meg3	46
chr12	110766598	110766603	157_Meg3	46
chr12	110766626	110766631	157_Meg3	28
chr12	110766649	110766654	157_Meg3	23
chr12	114127748	114127753	158_Gm17723	#
chr12	114128367	114128372	158_Gm17723	619
chr12	120033018	120033023	159_7SK	#
chr12	120033392	120033397	159_7SK	374
chr13	29861747	29861752	160_Cdkal1	#
chr13	29861820	29861825	160_Cdkal1	73
chr13	47105398	47105403	161_Nhlrc1	#
chr13	47105584	47105589	161_Nhlrc1	186
chr13	47106295	47106300	162_Nhlrc1	#
chr13	47106390	47106395	162_Nhlrc1	95
chr13	47106414	47106419	162_Nhlrc1	24
chr13	47106433	47106438	162_Nhlrc1	19
chr13	49840756	49840761	163_Iars	#
chr13	49840904	49840909	163_Iars	148
chr13	49841038	49841043	163_Iars	134
chr13	51181490	51181495	164_Spin1	#
chr13	51181526	51181531	164_Spin1	36
chr13	60585902	60585907	165_AC123619.1	#
chr13	60585934	60585939	165_AC123619.1	32
chr13	64271205	64271210	166_Habp4	#
chr13	64271217	64271222	166_Habp4	12
chr13	64271229	64271234	166_Habp4	12
chr13	64271241	64271246	166_Habp4	12
chr13	64271253	64271258	166_Habp4	12
chr13	64271265	64271270	166_Habp4	12
chr13	66098120	66098125	167_Gm10324	#
chr13	66098718	66098723	167_Gm10324	598
chr13	66119747	66119752	168_Gm10324	#
chr13	66120263	66120268	168_Gm10324	516
chr13	71158385	71158390	169_Mir466f-4	#
chr13	71158568	71158573	169_Mir466f-4	183
chr13	71158690	71158695	169_Mir466f-4	122
chr13	71158812	71158817	169_Mir466f-4	122
chr13	71159178	71159183	169_Mir466f-4	366
chr13	71159239	71159244	169_Mir466f-4	61
chr13	71159300	71159305	169_Mir466f-4	61
chr13	71159361	71159366	169_Mir466f-4	61
chr13	71159420	71159425	169_Mir466f-4	59
chr13	71159540	71159545	169_Mir466f-4	120
chr13	71159600	71159605	169_Mir466f-4	60
chr13	81203640	81203645	170_9330111N05Rik	#
chr13	81203697	81203702	170_9330111N05Rik	57
chr13	84376697	84376702	171_Tmem161b	#
chr13	84376934	84376939	171_Tmem161b	237
chr13	99674352	99674357	172_Tnpo1	#
chr13	99674446	99674451	172_Tnpo1	94
chr13	107577690	107577695	173_Ipo11	#
chr13	107578312	107578317	173_Ipo11	622
chr13	113308506	113308511	174_Il31ra	#
chr13	113308549	113308554	174_Il31ra	43
chr13	113308585	113308590	174_Il31ra	36
chr13	113308611	113308616	174_Il31ra	26
chr13	115213605	115213610	175_Fst	#
chr13	115213773	115213778	175_Fst	168
chr13	118862482	118862487	176_SNORA17	#
chr13	118863102	118863107	176_SNORA17	620
chr14	8633691	8633696	177_Gm10044	#
chr14	8633717	8633722	177_Gm10044	26
chr14	15854864	15854869	178_Nek10	#
chr14	15854888	15854893	178_Nek10	24
chr14	27629169	27629174	179_Dnahc12	#
chr14	27629356	27629361	179_Dnahc12	187
chr14	50427726	50427731	180_U6	#
chr14	50427754	50427759	180_U6	28
chr14	54094904	54094909	181_Gm13950	#
chr14	54095418	54095423	181_Gm13950	514
chr14	68739719	68739724	182_Nefm	#
chr14	68739738	68739743	182_Nefm	19
chr14	68739757	68739762	182_Nefm	19
chr14	68739776	68739781	182_Nefm	19
chr14	79060721	79060726	183_Dgkh	#
chr14	79060736	79060741	183_Dgkh	15
chr14	94336442	94336447	184_Pcdh9	#
chr14	94336699	94336704	184_Pcdh9	257
chr14	96689635	96689640	185_Klhl1	#
chr14	96690152	96690157	185_Klhl1	517
chr14	99982683	99982688	186_U2	#
chr14	99982835	99982840	186_U2	152
chr14	99982854	99982859	186_U2	19
chr14	99982892	99982897	186_U2	38
chr14	99983009	99983014	186_U2	117
chr14	99983028	99983033	186_U2	19
chr14	102330304	102330309	187_Lmo7	#
chr14	102330519	102330524	187_Lmo7	215
chr14	102330555	102330560	187_Lmo7	36
chr14	102330566	102330571	187_Lmo7	11
chr15	4029591	4029596	188_Oxct1	#
chr15	4029603	4029608	188_Oxct1	12
chr15	14410501	14410506	189_AC124226.1	#
chr15	14410843	14410848	189_AC124226.1	342
chr15	14411068	14411073	189_AC124226.1	225
chr15	27444894	27444899	190_Ank	#
chr15	27444915	27444920	190_Ank	21
chr15	57702751	57702756	191_Derl1	#
chr15	57702761	57702766	191_Derl1	10
chr15	72640137	72640142	192_Trappc9	#
chr15	72640223	72640228	192_Trappc9	86
chr15	72640372	72640377	192_Trappc9	149
chr15	72640474	72640479	192_Trappc9	102
chr15	72640482	72640487	192_Trappc9	8
chr15	89373508	89373513	193_Shank3	#
chr15	89373556	89373561	193_Shank3	48
chr15	96072115	96072120	194_2610037D02Rik	#
chr15	96072164	96072169	194_2610037D02Rik	49
chr15	96072422	96072427	194_2610037D02Rik	258
chr15	99701473	99701478	195_Lima1	#
chr15	99701486	99701491	195_Lima1	13
chr16	10187245	10187250	196_Atf7ip2	#
chr16	10187758	10187763	196_Atf7ip2	513
chr16	10187784	10187789	196_Atf7ip2	26
chr16	10187859	10187864	196_Atf7ip2	75
chr16	21658779	21658784	197_2510009E07Rik	#
chr16	21658964	21658969	197_2510009E07Rik	185
chr16	62879485	62879490	198_Pros1	#
chr16	62880001	62880006	198_Pros1	516
chr16	62880218	62880223	198_Pros1	217
chr16	69865215	69865220	199_Speer2	#
chr16	69865472	69865477	199_Speer2	257
chr16	69865504	69865509	199_Speer2	32
chr16	81015908	81015913	200_Ncam2	#
chr16	81016165	81016170	200_Ncam2	257
chr16	81016197	81016202	200_Ncam2	32
chr16	82678200	82678205	201_U6	#
chr16	82678216	82678221	201_U6	16
chr17	6253702	6253707	202_Tulp4	#
chr17	6253769	6253774	202_Tulp4	67
chr17	6254316	6254321	202_Tulp4	547
chr17	6324771	6324776	203_Gm17692	#
chr17	6324838	6324843	203_Gm17692	67
chr17	6493340	6493345	204_Gm2792	#
chr17	6493407	6493412	204_Gm2792	67
chr17	6943704	6943709	205_Ezr	#
chr17	6943734	6943739	205_Ezr	30
chr17	6943986	6943991	205_Ezr	252
chr17	6949574	6949579	206_Ezr	#
chr17	6949615	6949620	206_Ezr	41
chr17	6949658	6949663	206_Ezr	43
chr17	6949695	6949700	206_Ezr	37
chr17	6949736	6949741	206_Ezr	41
chr17	6949773	6949778	206_Ezr	37
chr17	7397387	7397392	207_Rps6ka2	#
chr17	7397435	7397440	207_Rps6ka2	48
chr17	7397483	7397488	207_Rps6ka2	48
chr17	12934317	12934322	208_Igf2r	#
chr17	12934638	12934643	208_Igf2r	321
chr17	12934646	12934651	208_Igf2r	8
chr17	12934885	12934890	208_Igf2r	239
chr17	12935059	12935064	208_Igf2r	174
chr17	12935224	12935229	208_Igf2r	165
chr17	12935245	12935250	208_Igf2r	21
chr17	12935491	12935496	208_Igf2r	246
chr17	23713066	23713071	209_Zfp13	#
chr17	23713158	23713163	209_Zfp13	92
chr17	23713326	23713331	209_Zfp13	168
chr17	28814093	28814098	210_Slc26a8	#
chr17	28814111	28814116	210_Slc26a8	18
chr17	29526347	29526352	211_Fgd2	#
chr17	29526730	29526735	211_Fgd2	383
chr17	34918701	34918706	212_Cyp21a1	#
chr17	34918850	34918855	212_Cyp21a1	149
chr17	34919048	34919053	212_Cyp21a1	198
chr17	54643442	54643447	213_Gm17474	#
chr17	54644064	54644069	213_Gm17474	622
chr17	61620151	61620156	214_7SK	#
chr17	61620182	61620187	214_7SK	31
chr18	6147083	6147088	215_Arhgap12	#
chr18	6147340	6147345	215_Arhgap12	257
chr18	13131554	13131559	216_Impact	#
chr18	13131703	13131708	216_Impact	149
chr18	13131856	13131861	216_Impact	153
chr18	13132125	13132130	216_Impact	269
chr18	13132225	13132230	216_Impact	100
chr18	35687722	35687727	217_Gm5239	#
chr18	35687728	35687733	217_Gm5239	6
chr18	35687762	35687767	217_Gm5239	34
chr18	55480260	55480265	218_U6	#
chr18	55480488	55480493	218_U6	228
chr18	74054491	74054496	219_Mro	#
chr18	74054749	74054754	219_Mro	258
chr18	74054777	74054782	219_Mro	28
chr18	74054788	74054793	219_Mro	11
chr18	74118885	74118890	220_Mapk4	#
chr18	74118942	74118947	220_Mapk4	57
chr18	74119181	74119186	220_Mapk4	239
chr18	74520243	74520248	221_Ccdc11	#
chr18	74520264	74520269	221_Ccdc11	21
chr18	74520555	74520560	221_Ccdc11	291
chr18	74524401	74524406	222_Ccdc11	#
chr18	74524422	74524427	222_Ccdc11	21
chr18	74524454	74524459	222_Ccdc11	32
chr18	74524920	74524925	222_Ccdc11	466
chr18	74524960	74524965	222_Ccdc11	40
chr18	80502819	80502824	223_Kcng2	#
chr18	80502826	80502831	223_Kcng2	7
chr18	82899023	82899028	224_AC113104.1	#
chr18	82899040	82899045	224_AC113104.1	17
chr18	82899057	82899062	224_AC113104.1	17
chr18	82899074	82899079	224_AC113104.1	17
chr18	82899091	82899096	224_AC113104.1	17
chr18	82899108	82899113	224_AC113104.1	17
chr18	82899125	82899130	224_AC113104.1	17
chr18	82899142	82899147	224_AC113104.1	17
chr18	82899159	82899164	224_AC113104.1	17
chr18	82899176	82899181	224_AC113104.1	17
chr19	7073948	7073953	225_Fermt3	#
chr19	7074157	7074162	225_Fermt3	209
chr19	28151824	28151829	226_Rfx3	#
chr19	28151846	28151851	226_Rfx3	22
chr19	28151862	28151867	226_Rfx3	16
chr19	41487877	41487882	227_Pik3ap1	#
chr19	41488080	41488085	227_Pik3ap1	203
chr19	41685121	41685126	228_Slit1	#
chr19	41685280	41685285	228_Slit1	159
chr19	46662749	46662754	229_Sfxn2	#
chr19	46662761	46662766	229_Sfxn2	12
chr19	55667603	55667608	230_Vti1a	#
chr19	55668000	55668005	230_Vti1a	397
chrX	30138797	30138802	231_Gm2777	#
chrX	30139314	30139319	231_Gm2777	517
chrX	32107433	32107438	232_Gm2964	#
chrX	32116809	32116814	232_Gm2964	9376
chrX	148957301	148957306	233_Gm8464	#
chrX	148957480	148957485	233_Gm8464	179
chrX	148957496	148957501	233_Gm8464	16
chrX	159005074	159005079	234_Reps2	#
chrX	159005116	159005121	234_Reps2	42
chrY	335033	335038	235_n-R5s1	#
chrY	335247	335252	235_n-R5s1	214
chrY	2039559	2039564	236_Gm4064	#
chrY	2040104	2040109	236_Gm4064	545

## Sheet: (TG)GCCGC_distance_under_peaks
Chromosome	Start	End	Peak_ID	[TG]GCCGC distance (bp)
chr1	13425553	13425558	1_Ncoa2	#
chr1	13425835	13425840	1_Ncoa2	282
chr1	16590709	16590714	2_Ube2w	#
chr1	16591055	16591060	2_Ube2w	346
chr1	24602223	24602228	3_Col19a1	#
chr1	24602264	24602269	3_Col19a1	41
chr1	24602429	24602434	3_Col19a1	165
chr1	33584385	33584390	4_Prim2	#
chr1	33584414	33584419	4_Prim2	29
chr1	57641831	57641836	5_U1	#
chr1	57641994	57641999	5_U1	163
chr1	63246777	63246782	6_Gpr1	#
chr1	63246796	63246801	6_Gpr1	19
chr1	63246825	63246830	6_Gpr1	29
chr1	72386233	72386238	7_Xrcc5	#
chr1	72386414	72386419	7_Xrcc5	181
chr1	72386476	72386481	7_Xrcc5	62
chr1	72386601	72386606	7_Xrcc5	125
chr1	80143070	80143075	8_U6	#
chr1	80143345	80143350	8_U6	275
chr1	84380410	84380415	9_Dner	#
chr1	84380473	84380478	9_Dner	63
chr1	84380640	84380645	9_Dner	167
chr1	109423318	109423323	10_Serpinb2	#
chr1	109423350	109423355	10_Serpinb2	32
chr1	109423587	109423592	10_Serpinb2	237
chr1	133026262	133026267	11_Dyrk3	#
chr1	133026479	133026484	11_Dyrk3	217
chr1	133026594	133026599	11_Dyrk3	115
chr1	133540101	133540106	12_Ctse	#
chr1	133540127	133540132	12_Ctse	26
chr1	142552957	142552962	13_Kcnt2	#
chr1	142553214	142553219	13_Kcnt2	257
chr1	152077153	152077158	14_Gm17311	#
chr1	152077266	152077271	14_Gm17311	113
chr1	157376837	157376842	15_Gm5532	#
chr1	157376851	157376856	15_Gm5532	14
chr1	166154845	166154850	16_F5	#
chr1	166154871	166154876	16_F5	26
chr1	168028799	168028804	17_Dusp27	#
chr1	168028814	168028819	17_Dusp27	15
chr1	168514163	168514168	18_mmu-mir-1194	#
chr1	168514659	168514664	18_mmu-mir-1194	496
chr1	169127134	169127139	19_Uck2	#
chr1	169127193	169127198	19_Uck2	59
chr1	169127348	169127353	19_Uck2	155
chr1	169127407	169127412	19_Uck2	59
chr1	169127562	169127567	19_Uck2	155
chr1	173420597	173420602	20_B930036N10Rik	#
chr1	173420605	173420610	20_B930036N10Rik	8
chr1	173420613	173420618	20_B930036N10Rik	8
chr1	173420621	173420626	20_B930036N10Rik	8
chr1	173420629	173420634	20_B930036N10Rik	8
chr1	173420637	173420642	20_B930036N10Rik	8
chr1	173420645	173420650	20_B930036N10Rik	8
chr1	173420653	173420658	20_B930036N10Rik	8
chr1	173420661	173420666	20_B930036N10Rik	8
chr1	173420669	173420674	20_B930036N10Rik	8
chr1	173420677	173420682	20_B930036N10Rik	8
chr1	173420685	173420690	20_B930036N10Rik	8
chr1	173420693	173420698	20_B930036N10Rik	8
chr1	173420701	173420706	20_B930036N10Rik	8
chr1	173420709	173420714	20_B930036N10Rik	8
chr1	173420717	173420722	20_B930036N10Rik	8
chr1	173420725	173420730	20_B930036N10Rik	8
chr1	173420733	173420738	20_B930036N10Rik	8
chr1	173420741	173420746	20_B930036N10Rik	8
chr1	173420749	173420754	20_B930036N10Rik	8
chr1	173420757	173420762	20_B930036N10Rik	8
chr1	173420765	173420770	20_B930036N10Rik	8
chr1	173420773	173420778	20_B930036N10Rik	8
chr1	173420781	173420786	20_B930036N10Rik	8
chr1	173420789	173420794	20_B930036N10Rik	8
chr1	173420797	173420802	20_B930036N10Rik	8
chr1	173420805	173420810	20_B930036N10Rik	8
chr1	173420813	173420818	20_B930036N10Rik	8
chr1	173420821	173420826	20_B930036N10Rik	8
chr1	173420829	173420834	20_B930036N10Rik	8
chr1	173420837	173420842	20_B930036N10Rik	8
chr1	173420845	173420850	20_B930036N10Rik	8
chr1	173420853	173420858	20_B930036N10Rik	8
chr1	173420861	173420866	20_B930036N10Rik	8
chr1	173420869	173420874	20_B930036N10Rik	8
chr1	173420877	173420882	20_B930036N10Rik	8
chr1	173420885	173420890	20_B930036N10Rik	8
chr1	176767149	176767154	21_Grem2	#
chr1	176767174	176767179	21_Grem2	25
chr1	181327772	181327777	22_Smyd3	#
chr1	181327811	181327816	22_Smyd3	39
chr1	184107152	184107157	23_Vmn1r1	#
chr1	184107265	184107270	23_Vmn1r1	113
chr1	184107413	184107418	23_Vmn1r1	148
chr1	188545276	188545281	24_Rrp15	#
chr1	188545295	188545300	24_Rrp15	19
chr1	190966601	190966606	25_Kcnk2	#
chr1	190966629	190966634	25_Kcnk2	28
chr2	28249264	28249269	26_Gm347	#
chr2	28249312	28249317	26_Gm347	48
chr2	28249360	28249365	26_Gm347	48
chr2	28249408	28249413	26_Gm347	48
chr2	28249456	28249461	26_Gm347	48
chr2	28249504	28249509	26_Gm347	48
chr2	28249552	28249557	26_Gm347	48
chr2	28249600	28249605	26_Gm347	48
chr2	28249648	28249653	26_Gm347	48
chr2	28249696	28249701	26_Gm347	48
chr2	28249780	28249785	26_Gm347	84
chr2	46585669	46585674	27_SNORA17	#
chr2	46585824	46585829	27_SNORA17	155
chr2	46585883	46585888	27_SNORA17	59
chr2	46586097	46586102	27_SNORA17	214
chr2	51745387	51745392	28_Rbm43	#
chr2	51746047	51746052	28_Rbm43	660
chr2	55917088	55917093	29_Kcnj3	#
chr2	55917172	55917177	29_Kcnj3	84
chr2	55917461	55917466	29_Kcnj3	289
chr2	59683200	59683205	30_Tanc1	#
chr2	59683558	59683563	30_Tanc1	358
chr2	77250809	77250814	31_Zfp385b	#
chr2	77250842	77250847	31_Zfp385b	33
chr2	121465887	121465892	32_Frmd5	#
chr2	121465924	121465929	32_Frmd5	37
chr2	122045642	122045647	33_4933406J08Rik	#
chr2	122045656	122045661	33_4933406J08Rik	14
chr2	130210793	130210798	34_Cpxm1	#
chr2	130210887	130210892	34_Cpxm1	94
chr2	130210972	130210977	34_Cpxm1	85
chr2	130211003	130211008	34_Cpxm1	31
chr2	154946869	154946874	35_Itch	#
chr2	154947414	154947419	35_Itch	545
chr2	154947461	154947466	35_Itch	47
chr2	156588360	156588365	36_Dlgap4	#
chr2	156588472	156588477	36_Dlgap4	112
chr2	156588543	156588548	36_Dlgap4	71
chr2	156588567	156588572	36_Dlgap4	24
chr2	157385515	157385520	37_Blcap	#
chr2	157385529	157385534	37_Blcap	14
chr2	157385841	157385846	37_Blcap	312
chr2	157385927	157385932	37_Blcap	86
chr2	157386073	157386078	37_Blcap	146
chr2	157386105	157386110	37_Blcap	32
chr2	157386129	157386134	37_Blcap	24
chr2	163689071	163689076	38_Rims4	#
chr2	163689218	163689223	38_Rims4	147
chr2	164461375	164461380	39_Wfdc16	#
chr2	164461388	164461393	39_Wfdc16	13
chr2	164461458	164461463	39_Wfdc16	70
chr2	171948734	171948739	40_Gm14271	#
chr2	171948752	171948757	40_Gm14271	18
chr2	174121398	174121403	41_Gnas	#
chr2	174121402	174121407	41_Gnas	4
chr2	174121452	174121457	41_Gnas	50
chr2	174121601	174121606	41_Gnas	149
chr2	174121613	174121618	41_Gnas	12
chr2	174172079	174172084	42_Gnas	#
chr2	174172267	174172272	42_Gnas	188
chr2	177027459	177027464	43_Gm14409	#
chr2	177027698	177027703	43_Gm14409	239
chr2	177027949	177027954	43_Gm14409	251
chr2	177337652	177337657	44_Gm14406	#
chr2	177337891	177337896	44_Gm14406	239
chr2	177338142	177338147	44_Gm14406	251
chr2	180810348	180810353	45_Kcnq2	#
chr2	180810557	180810562	45_Kcnq2	209
chr2	180810716	180810721	45_Kcnq2	159
chr2	180810718	180810723	45_Kcnq2	2
chr2	180810728	180810733	45_Kcnq2	10
chr3	4769082	4769087	46_SNORA38	#
chr3	4769392	4769397	46_SNORA38	310
chr3	12412380	12412385	47_Gm2464	#
chr3	12412621	12412626	47_Gm2464	241
chr3	24232047	24232052	48_Gm7536	#
chr3	24232078	24232083	48_Gm7536	31
chr3	24232080	24232085	48_Gm7536	2
chr3	24232163	24232168	48_Gm7536	83
chr3	24232257	24232262	48_Gm7536	94
chr3	32616200	32616205	49_Actl6a	#
chr3	32616234	32616239	49_Actl6a	34
chr3	32616268	32616273	49_Actl6a	34
chr3	32616302	32616307	49_Actl6a	34
chr3	32616336	32616341	49_Actl6a	34
chr3	32616405	32616410	49_Actl6a	69
chr3	32616440	32616445	49_Actl6a	35
chr3	32703526	32703531	50_Usp13	#
chr3	32703724	32703729	50_Usp13	198
chr3	37568153	37568158	51_Spry1	#
chr3	37568252	37568257	51_Spry1	99
chr3	37568270	37568275	51_Spry1	18
chr3	55813443	55813448	52_Nbea	#
chr3	55813451	55813456	52_Nbea	8
chr3	58294595	58294600	53_Tsc22d2	#
chr3	58294608	58294613	53_Tsc22d2	13
chr3	58294620	58294625	53_Tsc22d2	12
chr3	58294632	58294637	53_Tsc22d2	12
chr3	89931945	89931950	54_Nup210l	#
chr3	89931963	89931968	54_Nup210l	18
chr3	89931993	89931998	54_Nup210l	30
chr3	110128992	110128997	55_Prmt6	#
chr3	110129051	110129056	55_Prmt6	59
chr3	110129206	110129211	55_Prmt6	155
chr3	110129265	110129270	55_Prmt6	59
chr3	139226811	139226816	56_B930007M17Rik	#
chr3	139227068	139227073	56_B930007M17Rik	257
chr3	139227100	139227105	56_B930007M17Rik	32
chr3	151987055	151987060	57_Fam73a	#
chr3	151987081	151987086	57_Fam73a	26
chr4	15168976	15168981	58_Tmem64	#
chr4	15169002	15169007	58_Tmem64	26
chr4	18145376	18145381	59_Mmp16	#
chr4	18145408	18145413	59_Mmp16	32
chr4	18145665	18145670	59_Mmp16	257
chr4	32039462	32039467	60_Map3k7	#
chr4	32040158	32040163	60_Map3k7	696
chr4	32883707	32883712	61_Lyrm2	#
chr4	32883733	32883738	61_Lyrm2	26
chr4	43314375	43314380	62_Atp8b5	#
chr4	43314716	43314721	62_Atp8b5	341
chr4	43315019	43315024	62_Atp8b5	303
chr4	61582853	61582858	63_Mup5	#
chr4	61583347	61583352	63_Mup5	494
chr4	77816123	77816128	64_Ptprd	#
chr4	77816155	77816160	64_Ptprd	32
chr4	77816412	77816417	64_Ptprd	257
chr4	101543804	101543809	65_C130073F10Rik	#
chr4	101543830	101543835	65_C130073F10Rik	26
chr4	107826682	107826687	66_Scp2	#
chr4	107826708	107826713	66_Scp2	26
chr4	128756559	128756564	67_Rnf19b	#
chr4	128756786	128756791	67_Rnf19b	227
chr4	129110090	129110095	68_Zbtb8b	#
chr4	129110096	129110101	68_Zbtb8b	6
chr4	129110106	129110111	68_Zbtb8b	10
chr4	129110118	129110123	68_Zbtb8b	12
chr4	129110328	129110333	68_Zbtb8b	210
chr4	133716069	133716074	69_Ccdc21	#
chr4	133716094	133716099	69_Ccdc21	25
chr4	133716879	133716884	69_Ccdc21	785
chr4	133716881	133716886	69_Ccdc21	2
chr4	140379613	140379618	70_Padi1	#
chr4	140379806	140379811	70_Padi1	193
chr4	140379810	140379815	70_Padi1	4
chr4	140380125	140380130	70_Padi1	315
chr4	141410418	141410423	71_Efhd2	#
chr4	141411092	141411097	71_Efhd2	674
chr4	147789773	147789778	72_Ubiad1	#
chr4	147789788	147789793	72_Ubiad1	15
chr4	147789804	147789809	72_Ubiad1	16
chr4	154346671	154346676	73_Pank4	#
chr4	154346858	154346863	73_Pank4	187
chr4	154346871	154346876	73_Pank4	13
chr4	154347126	154347131	73_Pank4	255
chr4	155031550	155031555	74_Mib2	#
chr4	155031699	155031704	74_Mib2	149
chr4	155550363	155550368	75_Agrn	#
chr4	155550842	155550847	75_Agrn	479
chr4	155551425	155551430	75_Agrn	583
chr5	24737467	24737472	76_Galnt11	#
chr5	24737493	24737498	76_Galnt11	26
chr5	28216873	28216878	77_Gm5551	#
chr5	28217042	28217047	77_Gm5551	169
chr5	28217048	28217053	77_Gm5551	6
chr5	28217054	28217059	77_Gm5551	6
chr5	28217060	28217065	77_Gm5551	6
chr5	28217066	28217071	77_Gm5551	6
chr5	43600130	43600135	78_Cpeb2	#
chr5	43600156	43600161	78_Cpeb2	26
chr5	52907514	52907519	79_Lgi2	#
chr5	52907522	52907527	79_Lgi2	8
chr5	65213420	65213425	80_Klf3	#
chr5	65213585	65213590	80_Klf3	165
chr5	83248838	83248843	81_U6	#
chr5	83249095	83249100	81_U6	257
chr5	89943985	89943990	82_Npffr2	#
chr5	89944013	89944018	82_Npffr2	28
chr5	89944270	89944275	82_Npffr2	257
chr5	94036482	94036487	83_C87414	#
chr5	94037126	94037131	83_C87414	644
chr5	104491141	104491146	84_Nudt9	#
chr5	104491160	104491165	84_Nudt9	19
chr5	110336051	110336056	85_Gm16739	#
chr5	110336077	110336082	85_Gm16739	26
chr5	114074517	114074522	86_Cmklr1	#
chr5	114074531	114074536	86_Cmklr1	14
chr5	115253431	115253436	87_Ankrd13a	#
chr5	115253445	115253450	87_Ankrd13a	14
chr5	116352805	116352810	88_Cit	#
chr5	116352922	116352927	88_Cit	117
chr5	116353036	116353041	88_Cit	114
chr5	117799089	117799094	89_Vsig10	#
chr5	117799268	117799273	89_Vsig10	179
chr5	122643807	122643812	90_Hvcn1	#
chr5	122643833	122643838	90_Hvcn1	26
chr5	130162905	130162910	91_Zfp11	#
chr5	130163157	130163162	91_Zfp11	252
chr5	130163409	130163414	91_Zfp11	252
chr5	130163829	130163834	91_Zfp11	420
chr5	130163913	130163918	91_Zfp11	84
chr5	130163997	130164002	91_Zfp11	84
chr5	130164026	130164031	91_Zfp11	29
chr5	135825475	135825480	92_Fkbp6	#
chr5	135825746	135825751	92_Fkbp6	271
chr5	135825864	135825869	92_Fkbp6	118
chr5	135826072	135826077	92_Fkbp6	208
chr5	136588308	136588313	93_Rasa4	#
chr5	136588312	136588317	93_Rasa4	4
chr5	142946005	142946010	94_C330006K01Rik	#
chr5	142946204	142946209	94_C330006K01Rik	199
chr5	143890884	143890889	95_Olfr718-ps1	#
chr5	143890894	143890899	95_Olfr718-ps1	10
chr6	4697924	4697929	96_Peg10	#
chr6	4697955	4697960	96_Peg10	31
chr6	24556679	24556684	97_Lmod2	#
chr6	24556855	24556860	97_Lmod2	176
chr6	29042689	29042694	98_Lep	#
chr6	29042848	29042853	98_Lep	159
chr6	30687433	30687438	99_Mest	#
chr6	30687606	30687611	99_Mest	173
chr6	30687690	30687695	99_Mest	84
chr6	30687808	30687813	99_Mest	118
chr6	30687983	30687988	99_Mest	175
chr6	30688108	30688113	99_Mest	125
chr6	30688177	30688182	99_Mest	69
chr6	30688183	30688188	99_Mest	6
chr6	30688190	30688195	99_Mest	7
chr6	30688289	30688294	99_Mest	99
chr6	30688304	30688309	99_Mest	15
chr6	30688354	30688359	99_Mest	50
chr6	30688423	30688428	99_Mest	69
chr6	30688791	30688796	99_Mest	368
chr6	30688864	30688869	99_Mest	73
chr6	58856845	58856850	100_Herc3	#
chr6	58856858	58856863	100_Herc3	13
chr6	58856876	58856881	100_Herc3	18
chr6	58856991	58856996	100_Herc3	115
chr6	58857088	58857093	100_Herc3	97
chr6	58857121	58857126	100_Herc3	33
chr6	58857123	58857128	100_Herc3	2
chr6	58857139	58857144	100_Herc3	16
chr6	65020891	65020896	101_Smarcad1	#
chr6	65021110	65021115	101_Smarcad1	219
chr6	81814573	81814578	102_SNORA17	#
chr6	81814831	81814836	102_SNORA17	258
chr6	81814884	81814889	102_SNORA17	53
chr6	116192117	116192122	103_D6Wsu116e	#
chr6	116192141	116192146	103_D6Wsu116e	24
chr6	116192165	116192170	103_D6Wsu116e	24
chr6	116192189	116192194	103_D6Wsu116e	24
chr6	116192213	116192218	103_D6Wsu116e	24
chr6	116192237	116192242	103_D6Wsu116e	24
chr6	116192261	116192266	103_D6Wsu116e	24
chr6	116192285	116192290	103_D6Wsu116e	24
chr6	116192309	116192314	103_D6Wsu116e	24
chr6	116192333	116192338	103_D6Wsu116e	24
chr6	116192357	116192362	103_D6Wsu116e	24
chr6	116192587	116192592	103_D6Wsu116e	230
chr6	121277411	121277416	104_Slc6a13	#
chr6	121277419	121277424	104_Slc6a13	8
chr6	136431264	136431269	105_Gm6728	#
chr6	136431274	136431279	105_Gm6728	10
chr6	140260238	140260243	106_n-R5s168	#
chr6	140260699	140260704	106_n-R5s168	461
chr6	140933874	140933879	107_Gm11077	#
chr6	140934544	140934549	107_Gm11077	670
chr6	142434225	142434230	108_Ldhb	#
chr6	142434240	142434245	108_Ldhb	15
chr6	149310035	149310040	109_2810474O19Rik	#
chr6	149310077	149310082	109_2810474O19Rik	42
chr6	149310185	149310190	109_2810474O19Rik	108
chr6	149310352	149310357	109_2810474O19Rik	167
chr6	149310418	149310423	109_2810474O19Rik	66
chr6	149310801	149310806	109_2810474O19Rik	383
chr6	149310803	149310808	109_2810474O19Rik	2
chr6	149311087	149311092	109_2810474O19Rik	284
chr6	149311258	149311263	109_2810474O19Rik	171
chr7	6084300	6084305	110_Zfp787	#
chr7	6084382	6084387	110_Zfp787	82
chr7	6084384	6084389	110_Zfp787	2
chr7	6084468	6084473	110_Zfp787	84
chr7	6084552	6084557	110_Zfp787	84
chr7	6084575	6084580	110_Zfp787	23
chr7	6084668	6084673	110_Zfp787	93
chr7	6084672	6084677	110_Zfp787	4
chr7	6681974	6681979	111_Peg3	#
chr7	6681997	6682002	111_Peg3	23
chr7	6682172	6682177	111_Peg3	175
chr7	6682393	6682398	111_Peg3	221
chr7	6682424	6682429	111_Peg3	31
chr7	6682773	6682778	112_Peg3	#
chr7	6682783	6682788	112_Peg3	10
chr7	6682863	6682868	112_Peg3	80
chr7	6682878	6682883	112_Peg3	15
chr7	13896915	13896920	113_Lig1	#
chr7	13896979	13896984	113_Lig1	64
chr7	31474566	31474571	114_2200002J24Rik	#
chr7	31474592	31474597	114_2200002J24Rik	26
chr7	34963598	34963603	115_Pdcd2l	#
chr7	34963970	34963975	115_Pdcd2l	372
chr7	67149061	67149066	116_Snrpn	#
chr7	67149065	67149070	116_Snrpn	4
chr7	67149244	67149249	116_Snrpn	179
chr7	67149307	67149312	116_Snrpn	63
chr7	67149405	67149410	116_Snrpn	98
chr7	67149439	67149444	116_Snrpn	34
chr7	67149487	67149492	116_Snrpn	48
chr7	67149598	67149603	116_Snrpn	111
chr7	67149632	67149637	116_Snrpn	34
chr7	67149674	67149679	116_Snrpn	42
chr7	67149753	67149758	116_Snrpn	79
chr7	67150006	67150011	116_Snrpn	253
chr7	67150082	67150087	116_Snrpn	76
chr7	71272398	71272403	117_Trpm1	#
chr7	71272424	71272429	117_Trpm1	26
chr7	74501687	74501692	118_Mef2a	#
chr7	74501699	74501704	118_Mef2a	12
chr7	89235261	89235266	119_Sh3gl3	#
chr7	89235293	89235298	119_Sh3gl3	32
chr7	89235550	89235555	119_Sh3gl3	257
chr7	112767475	112767480	120_Trim3	#
chr7	112767671	112767676	120_Trim3	196
chr7	112767927	112767932	120_Trim3	256
chr7	113806113	113806118	121_Olfr693	#
chr7	113806582	113806587	121_Olfr693	469
chr7	116488137	116488142	122_Stk33	#
chr7	116488397	116488402	122_Stk33	260
chr7	116590630	116590635	123_Trim66	#
chr7	116590887	116590892	123_Trim66	257
chr7	116590919	116590924	123_Trim66	32
chr7	134379540	134379545	124_Zfp553	#
chr7	134379762	134379767	124_Zfp553	222
chr7	134754592	134754597	125_Zfp629	#
chr7	134754844	134754849	125_Zfp629	252
chr7	134755180	134755185	125_Zfp629	336
chr7	134755264	134755269	125_Zfp629	84
chr7	134755600	134755605	125_Zfp629	336
chr7	134755623	134755628	125_Zfp629	23
chr7	134755650	134755655	125_Zfp629	27
chr7	140081487	140081492	126_Fgfr2	#
chr7	140081502	140081507	126_Fgfr2	15
chr7	140505010	140505015	127_Ctbp2	#
chr7	140505025	140505030	127_Ctbp2	15
chr7	149766004	149766009	128_H19	#
chr7	149766181	149766186	128_H19	177
chr7	149766224	149766229	128_H19	43
chr7	149767696	149767701	129_H19	#
chr7	149767705	149767710	129_H19	9
chr7	149767949	149767954	129_H19	244
chr7	150481574	150481579	130_Kcnq1	#
chr7	150481609	150481614	130_Kcnq1	35
chr7	150481646	150481651	130_Kcnq1	37
chr7	150481676	150481681	130_Kcnq1	30
chr8	5943344	5943349	131_AC134552.1	#
chr8	5943352	5943357	131_AC134552.1	8
chr8	11608601	11608606	132_Ankrd10	#
chr8	11608693	11608698	132_Ankrd10	92
chr8	11608822	11608827	132_Ankrd10	129
chr8	11609052	11609057	132_Ankrd10	230
chr8	11609054	11609059	132_Ankrd10	2
chr8	11815864	11815869	133_Arhgef7	#
chr8	11816080	11816085	133_Arhgef7	216
chr8	14958614	14958619	134_Arhgef10	#
chr8	14958879	14958884	134_Arhgef10	265
chr8	14958901	14958906	134_Arhgef10	22
chr8	14959063	14959068	134_Arhgef10	162
chr8	33587529	33587534	135_Gm5908	#
chr8	33587706	33587711	135_Gm5908	177
chr8	33587708	33587713	135_Gm5908	2
chr8	33587739	33587744	135_Gm5908	31
chr8	34597932	34597937	136_Tex15	#
chr8	34598093	34598098	136_Tex15	161
chr8	34598449	34598454	136_Tex15	356
chr8	48879941	48879946	137_Cldn24	#
chr8	48880090	48880095	137_Cldn24	149
chr8	48880144	48880149	137_Cldn24	54
chr8	48880288	48880293	137_Cldn24	144
chr8	71489861	71489866	138_Lpl	#
chr8	71490371	71490376	138_Lpl	510
chr8	79972586	79972591	139_Arhgap10	#
chr8	79972612	79972617	139_Arhgap10	26
chr8	79972638	79972643	139_Arhgap10	26
chr8	79972664	79972669	139_Arhgap10	26
chr8	79972716	79972721	139_Arhgap10	52
chr8	79972820	79972825	139_Arhgap10	104
chr8	79972846	79972851	139_Arhgap10	26
chr8	79972872	79972877	139_Arhgap10	26
chr8	79972898	79972903	139_Arhgap10	26
chr8	79972924	79972929	139_Arhgap10	26
chr8	79972950	79972955	139_Arhgap10	26
chr8	79973002	79973007	139_Arhgap10	52
chr8	79973054	79973059	139_Arhgap10	52
chr8	79973184	79973189	139_Arhgap10	130
chr8	79973210	79973215	139_Arhgap10	26
chr8	79973236	79973241	139_Arhgap10	26
chr8	79973262	79973267	139_Arhgap10	26
chr8	79973288	79973293	139_Arhgap10	26
chr8	79973314	79973319	139_Arhgap10	26
chr8	81112328	81112333	140_Slc10a7	#
chr8	81112363	81112368	140_Slc10a7	35
chr8	81112398	81112403	140_Slc10a7	35
chr8	81112433	81112438	140_Slc10a7	35
chr8	87654543	87654548	141_Zfp791	#
chr8	87655328	87655333	141_Zfp791	785
chr8	87655353	87655358	141_Zfp791	25
chr8	91684217	91684222	142_Gm5356	#
chr8	91684249	91684254	142_Gm5356	32
chr8	93300508	93300513	143_Chd9	#
chr8	93300817	93300822	143_Chd9	309
chr8	93300829	93300834	143_Chd9	12
chr8	93300841	93300846	143_Chd9	12
chr8	106889358	106889363	144_Cmtm4	#
chr8	106889612	106889617	144_Cmtm4	254
chr8	106889639	106889644	144_Cmtm4	27
chr8	119427263	119427268	145_2310061C15Rik	#
chr8	119427587	119427592	145_2310061C15Rik	324
chr8	122420002	122420007	146_Usp10	#
chr8	122420028	122420033	146_Usp10	26
chr8	125389050	125389055	147_Gm20388	#
chr8	125389241	125389246	147_Gm20388	191
chr8	125689566	125689571	148_Gm20388	#
chr8	125689592	125689597	148_Gm20388	26
chr8	130138659	130138664	149_Pard3	#
chr8	130138665	130138670	149_Pard3	6
chr8	130138671	130138676	149_Pard3	6
chr8	130138677	130138682	149_Pard3	6
chr8	130138683	130138688	149_Pard3	6
chr8	130138689	130138694	149_Pard3	6
chr8	130138695	130138700	149_Pard3	6
chr8	130138701	130138706	149_Pard3	6
chr8	130138707	130138712	149_Pard3	6
chr8	130138713	130138718	149_Pard3	6
chr9	36865566	36865571	150_Pknox2	#
chr9	36865584	36865589	150_Pknox2	18
chr9	38220685	38220690	151_Olfr147	#
chr9	38220706	38220711	151_Olfr147	21
chr9	38220734	38220739	151_Olfr147	28
chr9	38220991	38220996	151_Olfr147	257
chr9	38221345	38221350	151_Olfr147	354
chr9	38225122	38225127	152_Olfr901	#
chr9	38225143	38225148	152_Olfr901	21
chr9	38225429	38225434	152_Olfr901	286
chr9	38881622	38881627	153_AC073947.1	#
chr9	38881647	38881652	153_AC073947.1	25
chr9	38881661	38881666	153_AC073947.1	14
chr9	42736926	42736931	154_Grik4	#
chr9	42736943	42736948	154_Grik4	17
chr9	42737121	42737126	154_Grik4	178
chr9	46383463	46383468	155_SNORA17	#
chr9	46383484	46383489	155_SNORA17	21
chr9	46383756	46383761	155_SNORA17	272
chr9	53849488	53849493	156_Tnfaip8l3	#
chr9	53849746	53849751	156_Tnfaip8l3	258
chr9	79852989	79852994	157_Filip1	#
chr9	79853179	79853184	157_Filip1	190
chr9	89774436	89774441	158_Rasgrf1	#
chr9	89774509	89774514	158_Rasgrf1	73
chr9	89774544	89774549	158_Rasgrf1	35
chr9	89774546	89774551	158_Rasgrf1	2
chr9	89774605	89774610	158_Rasgrf1	59
chr9	89774622	89774627	158_Rasgrf1	17
chr9	89774706	89774711	158_Rasgrf1	84
chr9	89774726	89774731	158_Rasgrf1	20
chr9	92136888	92136893	159_Plscr1	#
chr9	92137617	92137622	159_Plscr1	729
chr9	92830800	92830805	160_Plod2	#
chr9	92830821	92830826	160_Plod2	21
chr9	109478908	109478913	161_Fbxw15	#
chr9	109479071	109479076	161_Fbxw15	163
chr9	115192029	115192034	162_Stt3b	#
chr9	115192216	115192221	162_Stt3b	187
chr9	115192311	115192316	162_Stt3b	95
chr9	115192359	115192364	162_Stt3b	48
chr9	115192407	115192412	162_Stt3b	48
chr9	115192455	115192460	162_Stt3b	48
chr9	115192599	115192604	162_Stt3b	144
chr9	115460362	115460367	163_n-R5s92	#
chr9	115460612	115460617	163_n-R5s92	250
chr9	115460795	115460800	163_n-R5s92	183
chr9	119795553	119795558	164_Gm2449	#
chr9	119795645	119795650	164_Gm2449	92
chr9	119795668	119795673	164_Gm2449	23
chr9	119795691	119795696	164_Gm2449	23
chr9	119795714	119795719	164_Gm2449	23
chr9	119795737	119795742	164_Gm2449	23
chr9	119795921	119795926	164_Gm2449	184
chr9	119795967	119795972	164_Gm2449	46
chr9	119795990	119795995	164_Gm2449	23
chr10	12810346	12810351	165_Plagl1	#
chr10	12810548	12810553	165_Plagl1	202
chr10	12810679	12810684	165_Plagl1	131
chr10	12810681	12810686	165_Plagl1	2
chr10	12810870	12810875	165_Plagl1	189
chr10	12810888	12810893	165_Plagl1	18
chr10	12811018	12811023	165_Plagl1	130
chr10	12811058	12811063	165_Plagl1	40
chr10	22455036	22455041	166_Tbpl1	#
chr10	22455062	22455067	166_Tbpl1	26
chr10	38860830	38860835	167_Tube1	#
chr10	38860848	38860853	167_Tube1	18
chr10	41118818	41118823	168_Akd1	#
chr10	41119079	41119084	168_Akd1	261
chr10	41157361	41157366	169_Akd1	#
chr10	41157387	41157392	169_Akd1	26
chr10	41678497	41678502	170_Armc2	#
chr10	41678529	41678534	170_Armc2	32
chr10	41924874	41924879	171_Foxo3	#
chr10	41924938	41924943	171_Foxo3	64
chr10	41925092	41925097	171_Foxo3	154
chr10	41925144	41925149	171_Foxo3	52
chr10	50146457	50146462	172_Ascc3	#
chr10	50146483	50146488	172_Ascc3	26
chr10	51607133	51607138	173_SNORA17	#
chr10	51607650	51607655	173_SNORA17	517
chr10	57687562	57687567	174_Dux	#
chr10	57695241	57695246	174_Dux	7679
chr10	66192643	66192648	175_1110002J07Rik	#
chr10	66192829	66192834	175_1110002J07Rik	186
chr10	79202113	79202118	176_Polrmt	#
chr10	79202115	79202120	176_Polrmt	2
chr10	79202136	79202141	176_Polrmt	21
chr10	79202306	79202311	176_Polrmt	170
chr10	82927948	82927953	177_Aldh1l2	#
chr10	82928402	82928407	177_Aldh1l2	454
chr10	88153751	88153756	178_Spic	#
chr10	88153760	88153765	178_Spic	9
chr10	88153929	88153934	178_Spic	169
chr11	5262373	5262378	179_Znrf3	#
chr11	5262890	5262895	179_Znrf3	517
chr11	6657456	6657461	180_Gm11981	#
chr11	6657482	6657487	180_Gm11981	26
chr11	8821208	8821213	181_Pkd1l1	#
chr11	8821234	8821239	181_Pkd1l1	26
chr11	11926083	11926088	182_Grb10	#
chr11	11926123	11926128	182_Grb10	40
chr11	11926228	11926233	182_Grb10	105
chr11	11926250	11926255	182_Grb10	22
chr11	17108415	17108420	183_Wdr92	#
chr11	17108440	17108445	183_Wdr92	25
chr11	17108465	17108470	183_Wdr92	25
chr11	17108490	17108495	183_Wdr92	25
chr11	17108515	17108520	183_Wdr92	25
chr11	17108540	17108545	183_Wdr92	25
chr11	17108565	17108570	183_Wdr92	25
chr11	17108590	17108595	183_Wdr92	25
chr11	17108615	17108620	183_Wdr92	25
chr11	22872435	22872440	184_Commd1	#
chr11	22872437	22872442	184_Commd1	2
chr11	31347495	31347500	185_Stc2	#
chr11	31348162	31348167	185_Stc2	667
chr11	52425682	52425687	186_Fstl4	#
chr11	52425719	52425724	186_Fstl4	37
chr11	70177033	70177038	187_Alox15	#
chr11	70177071	70177076	187_Alox15	38
chr11	70177189	70177194	187_Alox15	118
chr11	72879226	72879231	188_1200014J11Rik	#
chr11	72879295	72879300	188_1200014J11Rik	69
chr11	72879364	72879369	188_1200014J11Rik	69
chr11	72879502	72879507	188_1200014J11Rik	138
chr11	72879571	72879576	188_1200014J11Rik	69
chr11	72879640	72879645	188_1200014J11Rik	69
chr11	72879709	72879714	188_1200014J11Rik	69
chr11	72879778	72879783	188_1200014J11Rik	69
chr11	73951423	73951428	189_Olfr401	#
chr11	73951537	73951542	189_Olfr401	114
chr11	76363262	76363267	190_Abr	#
chr11	76363288	76363293	190_Abr	26
chr11	85470058	85470063	191_Bcas3	#
chr11	85470256	85470261	191_Bcas3	198
chr11	86696768	86696773	192_Ypel2	#
chr11	86696794	86696799	192_Ypel2	26
chr11	88757343	88757348	193_U6	#
chr11	88757368	88757373	193_U6	25
chr11	99712335	99712340	194_Krtap4-16	#
chr11	99712365	99712370	194_Krtap4-16	30
chr11	99712392	99712397	194_Krtap4-16	27
chr11	99712422	99712427	194_Krtap4-16	30
chr11	99712449	99712454	194_Krtap4-16	27
chr11	99712479	99712484	194_Krtap4-16	30
chr11	99712506	99712511	194_Krtap4-16	27
chr11	99712536	99712541	194_Krtap4-16	30
chr11	99712563	99712568	194_Krtap4-16	27
chr11	99712593	99712598	194_Krtap4-16	30
chr11	99712620	99712625	194_Krtap4-16	27
chr11	99712650	99712655	194_Krtap4-16	30
chr11	99712677	99712682	194_Krtap4-16	27
chr11	99712734	99712739	194_Krtap4-16	57
chr11	102945927	102945932	195_Plcd3	#
chr11	102945953	102945958	195_Plcd3	26
chr11	115302928	115302933	196_4933422H20Rik	#
chr11	115302961	115302966	196_4933422H20Rik	33
chr11	117465903	117465908	197_2900041M22Rik	#
chr11	117466056	117466061	197_2900041M22Rik	153
chr11	120223218	120223223	198_Fscn2	#
chr11	120223284	120223289	198_Fscn2	66
chr11	120223300	120223305	198_Fscn2	16
chr11	120223344	120223349	198_Fscn2	44
chr11	120223614	120223619	198_Fscn2	270
chr12	7019159	7019164	199_Gm17295	#
chr12	7019385	7019390	199_Gm17295	226
chr12	7019417	7019422	199_Gm17295	32
chr12	18192133	18192138	200_Gm4983	#
chr12	18192154	18192159	200_Gm4983	21
chr12	18192500	18192505	200_Gm4983	346
chr12	18908513	18908518	201_Gm3944	#
chr12	18908534	18908539	201_Gm3944	21
chr12	18908728	18908733	201_Gm3944	194
chr12	19249955	19249960	202_Gm5784	#
chr12	19249981	19249986	202_Gm5784	26
chr12	19331635	19331640	203_Gm5784	#
chr12	19331656	19331661	203_Gm5784	21
chr12	19331851	19331856	203_Gm5784	195
chr12	19332000	19332005	203_Gm5784	149
chr12	19838758	19838763	204_AC134254.1	#
chr12	19838974	19838979	204_AC134254.1	216
chr12	20005357	20005362	205_AC134254.1	#
chr12	20005378	20005383	205_AC134254.1	21
chr12	20005573	20005578	205_AC134254.1	195
chr12	20005722	20005727	205_AC134254.1	149
chr12	20141728	20141733	206_AC134254.1	#
chr12	20141893	20141898	206_AC134254.1	165
chr12	20141947	20141952	206_AC134254.1	54
chr12	20142096	20142101	206_AC134254.1	149
chr12	20547781	20547786	207_Gm10479	#
chr12	20547802	20547807	207_Gm10479	21
chr12	20547997	20548002	207_Gm10479	195
chr12	20548146	20548151	207_Gm10479	149
chr12	20705660	20705665	208_1700030C10Rik	#
chr12	20705686	20705691	208_1700030C10Rik	26
chr12	20803385	20803390	209_1700030C10Rik	#
chr12	20803406	20803411	209_1700030C10Rik	21
chr12	20803604	20803609	209_1700030C10Rik	198
chr12	20803753	20803758	209_1700030C10Rik	149
chr12	21636763	21636768	210_Gm17680	#
chr12	21636912	21636917	210_Gm17680	149
chr12	21637110	21637115	210_Gm17680	198
chr12	21637131	21637136	210_Gm17680	21
chr12	22742166	22742171	211_AC122327.1	#
chr12	22742307	22742312	211_AC122327.1	141
chr12	22742361	22742366	211_AC122327.1	54
chr12	23036909	23036914	212_2410018L13Rik	#
chr12	23036930	23036935	212_2410018L13Rik	21
chr12	23037274	23037279	212_2410018L13Rik	344
chr12	23326719	23326724	213_Gm17391	#
chr12	23326773	23326778	213_Gm17391	54
chr12	23326922	23326927	213_Gm17391	149
chr12	23930585	23930590	214_Gm10330	#
chr12	23930779	23930784	214_Gm10330	194
chr12	23930800	23930805	214_Gm10330	21
chr12	24261849	24261854	215_Gm10330	#
chr12	24262043	24262048	215_Gm10330	194
chr12	24262064	24262069	215_Gm10330	21
chr12	24996072	24996077	216_Gm9312	#
chr12	24996221	24996226	216_Gm9312	149
chr12	24996419	24996424	216_Gm9312	198
chr12	24996440	24996445	216_Gm9312	21
chr12	70648743	70648748	217_AC153658.1	#
chr12	70648769	70648774	217_AC153658.1	26
chr12	72249361	72249366	218_2700049A03Rik	#
chr12	72249369	72249374	218_2700049A03Rik	8
chr12	72343203	72343208	219_2700049A03Rik	#
chr12	72343219	72343224	219_2700049A03Rik	16
chr12	72343235	72343240	219_2700049A03Rik	16
chr12	75227156	75227161	220_Syt16	#
chr12	75227168	75227173	220_Syt16	12
chr12	85344032	85344037	221_Acot1	#
chr12	85344410	85344415	221_Acot1	378
chr12	86472287	86472292	222_Dlst	#
chr12	86472516	86472521	222_Dlst	229
chr12	89330562	89330567	223_Gm6804	#
chr12	89330744	89330749	223_Gm6804	182
chr12	92887294	92887299	224_Ston2	#
chr12	92887303	92887308	224_Ston2	9
chr12	92887417	92887422	224_Ston2	114
chr12	110765431	110765436	225_Meg3	#
chr12	110765818	110765823	225_Meg3	387
chr12	110765862	110765867	225_Meg3	44
chr12	110766506	110766511	226_Meg3	#
chr12	110766552	110766557	226_Meg3	46
chr12	110766598	110766603	226_Meg3	46
chr12	110766626	110766631	226_Meg3	28
chr12	110766649	110766654	226_Meg3	23
chr12	113258760	113258765	227_Tdrd9	#
chr12	113258939	113258944	227_Tdrd9	179
chr12	114127748	114127753	228_Gm17723	#
chr12	114128367	114128372	228_Gm17723	619
chr12	120033018	120033023	229_7SK	#
chr12	120033392	120033397	229_7SK	374
chr13	13512174	13512179	230_7SK	#
chr13	13512538	13512543	230_7SK	364
chr13	29861693	29861698	231_Cdkal1	#
chr13	29861747	29861752	231_Cdkal1	54
chr13	29861820	29861825	231_Cdkal1	73
chr13	46868158	46868163	232_Kif13a	#
chr13	46868192	46868197	232_Kif13a	34
chr13	47105398	47105403	233_Nhlrc1	#
chr13	47105584	47105589	233_Nhlrc1	186
chr13	47106295	47106300	234_Nhlrc1	#
chr13	47106390	47106395	234_Nhlrc1	95
chr13	47106414	47106419	234_Nhlrc1	24
chr13	47106433	47106438	234_Nhlrc1	19
chr13	49840756	49840761	235_Iars	#
chr13	49840904	49840909	235_Iars	148
chr13	49841038	49841043	235_Iars	134
chr13	51181490	51181495	236_Spin1	#
chr13	51181526	51181531	236_Spin1	36
chr13	55114702	55114707	237_Hk3	#
chr13	55114704	55114709	237_Hk3	2
chr13	55114724	55114729	237_Hk3	20
chr13	55114733	55114738	237_Hk3	9
chr13	60585902	60585907	238_AC123619.1	#
chr13	60585934	60585939	238_AC123619.1	32
chr13	64271205	64271210	239_Habp4	#
chr13	64271217	64271222	239_Habp4	12
chr13	64271229	64271234	239_Habp4	12
chr13	64271241	64271246	239_Habp4	12
chr13	64271253	64271258	239_Habp4	12
chr13	64271265	64271270	239_Habp4	12
chr13	66098120	66098125	240_Gm10324	#
chr13	66098718	66098723	240_Gm10324	598
chr13	66119747	66119752	241_Gm10324	#
chr13	66120263	66120268	241_Gm10324	516
chr13	71158385	71158390	242_Mir466f-4	#
chr13	71158568	71158573	242_Mir466f-4	183
chr13	71158690	71158695	242_Mir466f-4	122
chr13	71158812	71158817	242_Mir466f-4	122
chr13	71159178	71159183	242_Mir466f-4	366
chr13	71159239	71159244	242_Mir466f-4	61
chr13	71159300	71159305	242_Mir466f-4	61
chr13	71159361	71159366	242_Mir466f-4	61
chr13	71159420	71159425	242_Mir466f-4	59
chr13	71159540	71159545	242_Mir466f-4	120
chr13	71159600	71159605	242_Mir466f-4	60
chr13	81203640	81203645	243_9330111N05Rik	#
chr13	81203697	81203702	243_9330111N05Rik	57
chr13	84376697	84376702	244_Tmem161b	#
chr13	84376714	84376719	244_Tmem161b	17
chr13	84376934	84376939	244_Tmem161b	220
chr13	99674236	99674241	245_Tnpo1	#
chr13	99674267	99674272	245_Tnpo1	31
chr13	99674269	99674274	245_Tnpo1	2
chr13	99674352	99674357	245_Tnpo1	83
chr13	99674446	99674451	245_Tnpo1	94
chr13	99764272	99764277	246_1700024P04Rik	#
chr13	99764298	99764303	246_1700024P04Rik	26
chr13	107577690	107577695	247_Ipo11	#
chr13	107578312	107578317	247_Ipo11	622
chr13	113308506	113308511	248_Il31ra	#
chr13	113308549	113308554	248_Il31ra	43
chr13	113308585	113308590	248_Il31ra	36
chr13	113308611	113308616	248_Il31ra	26
chr13	115213605	115213610	249_Fst	#
chr13	115213773	115213778	249_Fst	168
chr13	118862482	118862487	250_SNORA17	#
chr13	118863102	118863107	250_SNORA17	620
chr14	8633691	8633696	251_Gm10044	#
chr14	8633717	8633722	251_Gm10044	26
chr14	15854864	15854869	252_Nek10	#
chr14	15854888	15854893	252_Nek10	24
chr14	27629169	27629174	253_Dnahc12	#
chr14	27629356	27629361	253_Dnahc12	187
chr14	48923687	48923692	254_Peli2	#
chr14	48923708	48923713	254_Peli2	21
chr14	50427726	50427731	255_U6	#
chr14	50427754	50427759	255_U6	28
chr14	54094904	54094909	256_Gm13950	#
chr14	54095418	54095423	256_Gm13950	514
chr14	63787916	63787921	257_Fdft1	#
chr14	63787970	63787975	257_Fdft1	54
chr14	68739719	68739724	258_Nefm	#
chr14	68739738	68739743	258_Nefm	19
chr14	68739757	68739762	258_Nefm	19
chr14	68739776	68739781	258_Nefm	19
chr14	79060721	79060726	259_Dgkh	#
chr14	79060736	79060741	259_Dgkh	15
chr14	94336442	94336447	260_Pcdh9	#
chr14	94336699	94336704	260_Pcdh9	257
chr14	96689635	96689640	261_Klhl1	#
chr14	96690152	96690157	261_Klhl1	517
chr14	99982683	99982688	262_U2	#
chr14	99982835	99982840	262_U2	152
chr14	99982854	99982859	262_U2	19
chr14	99982892	99982897	262_U2	38
chr14	99983009	99983014	262_U2	117
chr14	99983028	99983033	262_U2	19
chr14	102330304	102330309	263_Lmo7	#
chr14	102330519	102330524	263_Lmo7	215
chr14	102330555	102330560	263_Lmo7	36
chr14	102330566	102330571	263_Lmo7	11
chr15	4029591	4029596	264_Oxct1	#
chr15	4029603	4029608	264_Oxct1	12
chr15	14410501	14410506	265_AC124226.1	#
chr15	14410843	14410848	265_AC124226.1	342
chr15	14411068	14411073	265_AC124226.1	225
chr15	27444894	27444899	266_Ank	#
chr15	27444915	27444920	266_Ank	21
chr15	57702751	57702756	267_Derl1	#
chr15	57702761	57702766	267_Derl1	10
chr15	58145643	58145648	268_Gm15943	#
chr15	58145828	58145833	268_Gm15943	185
chr15	72640137	72640142	269_Trappc9	#
chr15	72640181	72640186	269_Trappc9	44
chr15	72640223	72640228	269_Trappc9	42
chr15	72640372	72640377	269_Trappc9	149
chr15	72640474	72640479	269_Trappc9	102
chr15	72640482	72640487	269_Trappc9	8
chr15	72640714	72640719	269_Trappc9	232
chr15	89373508	89373513	270_Shank3	#
chr15	89373556	89373561	270_Shank3	48
chr15	89373605	89373610	270_Shank3	49
chr15	89373622	89373627	270_Shank3	17
chr15	96072115	96072120	271_2610037D02Rik	#
chr15	96072164	96072169	271_2610037D02Rik	49
chr15	96072422	96072427	271_2610037D02Rik	258
chr15	99701473	99701478	272_Lima1	#
chr15	99701486	99701491	272_Lima1	13
chr16	10187245	10187250	273_Atf7ip2	#
chr16	10187758	10187763	273_Atf7ip2	513
chr16	10187784	10187789	273_Atf7ip2	26
chr16	10187859	10187864	273_Atf7ip2	75
chr16	21658779	21658784	274_2510009E07Rik	#
chr16	21658964	21658969	274_2510009E07Rik	185
chr16	44245284	44245289	275_Sidt1	#
chr16	44245308	44245313	275_Sidt1	24
chr16	44245416	44245421	275_Sidt1	108
chr16	62879485	62879490	276_Pros1	#
chr16	62880001	62880006	276_Pros1	516
chr16	62880218	62880223	276_Pros1	217
chr16	69865215	69865220	277_Speer2	#
chr16	69865472	69865477	277_Speer2	257
chr16	69865504	69865509	277_Speer2	32
chr16	76143330	76143335	278_SNORA17	#
chr16	76143356	76143361	278_SNORA17	26
chr16	81015908	81015913	279_Ncam2	#
chr16	81016165	81016170	279_Ncam2	257
chr16	81016197	81016202	279_Ncam2	32
chr16	82677929	82677934	280_U6	#
chr16	82678200	82678205	280_U6	271
chr16	82678216	82678221	280_U6	16
chr16	93705744	93705749	281_Dopey2	#
chr16	93705770	93705775	281_Dopey2	26
chr17	6253695	6253700	282_Tulp4	#
chr17	6253702	6253707	282_Tulp4	7
chr17	6253769	6253774	282_Tulp4	67
chr17	6254316	6254321	282_Tulp4	547
chr17	6324771	6324776	283_Gm17692	#
chr17	6324838	6324843	283_Gm17692	67
chr17	6324845	6324850	283_Gm17692	7
chr17	6493340	6493345	284_Gm2792	#
chr17	6493407	6493412	284_Gm2792	67
chr17	6493414	6493419	284_Gm2792	7
chr17	6943704	6943709	285_Ezr	#
chr17	6943734	6943739	285_Ezr	30
chr17	6943986	6943991	285_Ezr	252
chr17	6949574	6949579	286_Ezr	#
chr17	6949615	6949620	286_Ezr	41
chr17	6949658	6949663	286_Ezr	43
chr17	6949695	6949700	286_Ezr	37
chr17	6949736	6949741	286_Ezr	41
chr17	6949773	6949778	286_Ezr	37
chr17	7397387	7397392	287_Rps6ka2	#
chr17	7397435	7397440	287_Rps6ka2	48
chr17	7397483	7397488	287_Rps6ka2	48
chr17	12934317	12934322	288_Igf2r	#
chr17	12934488	12934493	288_Igf2r	171
chr17	12934638	12934643	288_Igf2r	150
chr17	12934646	12934651	288_Igf2r	8
chr17	12934885	12934890	288_Igf2r	239
chr17	12935059	12935064	288_Igf2r	174
chr17	12935224	12935229	288_Igf2r	165
chr17	12935245	12935250	288_Igf2r	21
chr17	12935491	12935496	288_Igf2r	246
chr17	23713066	23713071	289_Zfp13	#
chr17	23713158	23713163	289_Zfp13	92
chr17	23713326	23713331	289_Zfp13	168
chr17	23713648	23713653	289_Zfp13	322
chr17	28814093	28814098	290_Slc26a8	#
chr17	28814111	28814116	290_Slc26a8	18
chr17	29526347	29526352	291_Fgd2	#
chr17	29526730	29526735	291_Fgd2	383
chr17	34918701	34918706	292_Cyp21a1	#
chr17	34918850	34918855	292_Cyp21a1	149
chr17	34919048	34919053	292_Cyp21a1	198
chr17	34919069	34919074	292_Cyp21a1	21
chr17	54643442	54643447	293_Gm17474	#
chr17	54644064	54644069	293_Gm17474	622
chr17	61620151	61620156	294_7SK	#
chr17	61620182	61620187	294_7SK	31
chr18	6147083	6147088	295_Arhgap12	#
chr18	6147340	6147345	295_Arhgap12	257
chr18	13131554	13131559	296_Impact	#
chr18	13131703	13131708	296_Impact	149
chr18	13131856	13131861	296_Impact	153
chr18	13132125	13132130	296_Impact	269
chr18	13132160	13132165	296_Impact	35
chr18	13132225	13132230	296_Impact	65
chr18	13132249	13132254	296_Impact	24
chr18	35687722	35687727	297_Gm5239	#
chr18	35687728	35687733	297_Gm5239	6
chr18	35687762	35687767	297_Gm5239	34
chr18	55480260	55480265	298_U6	#
chr18	55480488	55480493	298_U6	228
chr18	74054491	74054496	299_Mro	#
chr18	74054749	74054754	299_Mro	258
chr18	74054777	74054782	299_Mro	28
chr18	74054788	74054793	299_Mro	11
chr18	74118885	74118890	300_Mapk4	#
chr18	74118942	74118947	300_Mapk4	57
chr18	74119181	74119186	300_Mapk4	239
chr18	74520243	74520248	301_Ccdc11	#
chr18	74520264	74520269	301_Ccdc11	21
chr18	74520555	74520560	301_Ccdc11	291
chr18	74524401	74524406	302_Ccdc11	#
chr18	74524422	74524427	302_Ccdc11	21
chr18	74524454	74524459	302_Ccdc11	32
chr18	74524920	74524925	302_Ccdc11	466
chr18	74524960	74524965	302_Ccdc11	40
chr18	80502819	80502824	303_Kcng2	#
chr18	80502826	80502831	303_Kcng2	7
chr18	82899023	82899028	304_AC113104.1	#
chr18	82899040	82899045	304_AC113104.1	17
chr18	82899057	82899062	304_AC113104.1	17
chr18	82899074	82899079	304_AC113104.1	17
chr18	82899091	82899096	304_AC113104.1	17
chr18	82899108	82899113	304_AC113104.1	17
chr18	82899125	82899130	304_AC113104.1	17
chr18	82899142	82899147	304_AC113104.1	17
chr18	82899159	82899164	304_AC113104.1	17
chr18	82899176	82899181	304_AC113104.1	17
chr19	7073948	7073953	305_Fermt3	#
chr19	7074157	7074162	305_Fermt3	209
chr19	28151824	28151829	306_Rfx3	#
chr19	28151846	28151851	306_Rfx3	22
chr19	28151862	28151867	306_Rfx3	16
chr19	38450419	38450424	307_Tmem20	#
chr19	38450445	38450450	307_Tmem20	26
chr19	41487877	41487882	308_Pik3ap1	#
chr19	41487897	41487902	308_Pik3ap1	20
chr19	41488080	41488085	308_Pik3ap1	183
chr19	41685121	41685126	309_Slit1	#
chr19	41685280	41685285	309_Slit1	159
chr19	46662749	46662754	310_Sfxn2	#
chr19	46662761	46662766	310_Sfxn2	12
chr19	55667603	55667608	311_Vti1a	#
chr19	55668000	55668005	311_Vti1a	397
chrX	30138797	30138802	312_Gm2777	#
chrX	30139314	30139319	312_Gm2777	517
chrX	32061818	32061823	313_Gm2964	#
chrX	32086553	32086558	313_Gm2964	24735
chrX	32107433	32107438	313_Gm2964	20880
chrX	32116809	32116814	313_Gm2964	9376
chrX	110229899	110229904	314_Chm	#
chrX	110229935	110229940	314_Chm	36
chrX	110229953	110229958	314_Chm	18
chrX	148957301	148957306	315_Gm8464	#
chrX	148957480	148957485	315_Gm8464	179
chrX	148957496	148957501	315_Gm8464	16
chrX	159004945	159004950	316_Reps2	#
chrX	159005074	159005079	316_Reps2	129
chrX	159005116	159005121	316_Reps2	42
chrX	159005132	159005137	316_Reps2	16
chrY	335033	335038	317_n-R5s1	#
chrY	335092	335097	317_n-R5s1	59
chrY	335247	335252	317_n-R5s1	155
chrY	335306	335311	317_n-R5s1	59
chrY	335461	335466	317_n-R5s1	155
chrY	335520	335525	317_n-R5s1	59
chrY	335675	335680	317_n-R5s1	155
chrY	2039559	2039564	318_Gm4064	#
chrY	2040104	2040109	318_Gm4064	545

## Sheet: (TG)GCCGC_cluster_38_bp
Chromosome	Start	End	[TG]GCCGC_count
chr1	3017182	3017189	2
chr1	3264538	3264545	2
chr1	3270505	3270512	2
chr1	3660715	3660753	2
chr1	3661770	3661777	2
chr1	4482538	4482545	2
chr1	4483699	4483731	2
chr1	4848080	4848089	2
chr1	4848241	4848282	2
chr1	5073332	5073369	2
chr1	5160596	5160609	2
chr1	5556018	5556025	2
chr1	5799597	5799604	2
chr1	5907269	5907280	2
chr1	6204523	6204532	2
chr1	6204769	6204776	2
chr1	6204973	6205086	5
chr1	6205142	6205237	4
chr1	6272092	6272111	2
chr1	6272682	6272725	2
chr1	6349370	6349388	2
chr1	6429188	6429195	2
chr1	6431392	6431411	3
chr1	6431641	6431675	3
chr1	6705289	6705315	2
chr1	7119583	7119590	2
chr1	7302617	7302650	2
chr1	7911934	7911941	2
chr1	7933055	7933062	2
chr1	7935888	7935895	2
chr1	7940191	7940198	2
chr1	7985730	7985737	2
chr1	8148171	8148178	2
chr1	8181697	8181731	2
chr1	8650636	8650643	2
chr1	8779205	8779212	2
chr1	9444805	9444848	2
chr1	9483583	9483590	2
chr1	9690493	9690525	3
chr1	9933864	9933882	3
chr1	9934130	9934143	2
chr1	9951777	9951806	2
chr1	9957613	9957639	2
chr1	9957824	9957862	2
chr1	10029779	10029819	3
chr1	10222413	10222437	2
chr1	10222715	10222812	7
chr1	10222855	10222913	3
chr1	10223185	10223213	2
chr1	10725111	10725118	2
chr1	10983784	10983822	4
chr1	11243205	11243242	2
chr1	11358772	11358779	2
chr1	11609439	11609446	2
chr1	11614662	11614669	2
chr1	11720024	11720041	2
chr1	12071285	12071294	2
chr1	12682082	12682089	2
chr1	12873732	12873743	2
chr1	13116728	13116740	2
chr1	13257645	13257656	2
chr1	13362954	13362961	2
chr1	13363233	13363242	2
chr1	13363353	13363372	2
chr1	13363523	13363557	2
chr1	13364094	13364101	2
chr1	13456012	13456019	2
chr1	13805286	13805293	2
chr1	13808920	13808927	2
chr1	14745509	14745545	2
chr1	14830322	14830340	2
chr1	15276535	15276557	2
chr1	15276636	15276643	2
chr1	15276870	15276877	2
chr1	15580894	15580917	2
chr1	16083286	16083322	2
chr1	16095855	16095894	3
chr1	16096158	16096184	2
chr1	16096235	16096248	2
chr1	16509103	16509164	3
chr1	16608868	16608930	3
chr1	16609128	16609149	3
chr1	16646962	16646989	2
chr1	16655229	16655269	2
chr1	17087477	17087519	2
chr1	17515876	17515883	2
chr1	17930208	17930217	2
chr1	18314839	18314877	2
chr1	19101203	19101210	2
chr1	19697120	19697127	2
chr1	20361653	20361662	2
chr1	20750070	20750106	2
chr1	21951502	21951627	7
chr1	22540555	22540573	2
chr1	22812676	22812699	3
chr1	22812804	22812817	2
chr1	23109055	23109079	3
chr1	23390007	23390014	2
chr1	23768887	23768906	2
chr1	23928737	23928774	2
chr1	23929088	23929122	2
chr1	24062897	24062908	3
chr1	24593522	24593529	2
chr1	24865215	24865252	2
chr1	25285680	25285691	2
chr1	26472764	26472771	2
chr1	26531108	26531115	2
chr1	27999487	27999524	2
chr1	29662983	29663017	2
chr1	30004238	30004245	2
chr1	30862722	30862729	2
chr1	30864967	30864982	2
chr1	30930321	30930366	3
chr1	30930469	30930497	3
chr1	31452512	31452519	2
chr1	32750255	32750284	2
chr1	33584385	33584419	2
chr1	33777025	33777062	3
chr1	33814486	33814500	2
chr1	33871001	33871023	2
chr1	33871335	33871384	3
chr1	33963840	33963863	2
chr1	33964968	33964985	2
chr1	34025590	34025597	2
chr1	34149854	34149861	2
chr1	34246480	34246489	2
chr1	34293448	34293477	2
chr1	34293512	34293519	2
chr1	34359742	34359766	2
chr1	34363049	34363056	2
chr1	34406245	34406252	2
chr1	34807373	34807400	3
chr1	35815995	35816018	2
chr1	36018709	36018718	2
chr1	36125795	36125814	2
chr1	36186832	36186839	2
chr1	36268385	36268420	2
chr1	36365006	36365036	3
chr1	36368239	36368281	2
chr1	36374901	36374940	2
chr1	36501960	36501969	2
chr1	36528452	36528468	2
chr1	36528628	36528640	2
chr1	36569047	36569054	2
chr1	36569194	36569233	2
chr1	36603909	36603916	2
chr1	36995858	36995890	3
chr1	36996424	36996475	3
chr1	36996645	36996672	2
chr1	37496731	37496746	2
chr1	37597776	37597843	5
chr1	37776622	37776629	2
chr1	38186147	38186235	4
chr1	38186429	38186463	3
chr1	38275221	38275247	2
chr1	38892940	38892981	2
chr1	38893151	38893186	2
chr1	39095621	39095628	2
chr1	39250680	39250710	3
chr1	39535231	39535299	5
chr1	39633636	39633652	3
chr1	39633934	39633941	2
chr1	39634093	39634125	3
chr1	39634350	39634371	2
chr1	39957747	39957768	2
chr1	39957982	39958000	2
chr1	39958138	39958145	2
chr1	40056744	40056770	2
chr1	40379069	40379091	2
chr1	40738454	40738496	2
chr1	41146692	41146699	2
chr1	42548643	42548673	2
chr1	42753754	42753782	2
chr1	42753925	42753932	2
chr1	42754233	42754252	2
chr1	42754299	42754325	3
chr1	42754551	42754598	3
chr1	42761238	42761252	2
chr1	42831252	42831259	2
chr1	42908139	42908164	2
chr1	43010017	43010053	3
chr1	43149255	43149287	2
chr1	43220688	43220695	2
chr1	43445147	43445154	2
chr1	43502789	43502818	3
chr1	43502937	43502948	3
chr1	43884581	43884618	2
chr1	44609198	44609236	3
chr1	44877645	44877652	2
chr1	44882863	44882870	2
chr1	46123828	46123865	2
chr1	46279060	46279067	2
chr1	46482451	46482489	2
chr1	46842161	46842170	2
chr1	46909830	46909837	2
chr1	46909936	46909943	2
chr1	46910006	46910013	2
chr1	46910639	46910672	2
chr1	47423253	47423282	2
chr1	47513284	47513321	2
chr1	48027568	48027575	2
chr1	48418214	48418221	2
chr1	48794957	48794994	2
chr1	50140360	50140403	2
chr1	50218099	50218106	2
chr1	50984672	50984698	2
chr1	51178041	51178050	2
chr1	51972406	51972433	2
chr1	51972874	51972903	2
chr1	52289623	52289690	4
chr1	52289880	52289887	2
chr1	52557402	52557438	3
chr1	52687748	52687759	3
chr1	52783920	52783927	2
chr1	53189704	53189711	2
chr1	53353990	53354084	4
chr1	53604106	53604113	2
chr1	54251473	54251480	2
chr1	54495876	54495883	2
chr1	54982790	54982827	2
chr1	54983232	54983252	2
chr1	55083780	55083801	2
chr1	55084037	55084078	2
chr1	55144613	55144638	2
chr1	55144814	55144856	2
chr1	55171621	55171664	2
chr1	55188312	55188378	3
chr1	55419573	55419656	5
chr1	55419878	55419885	2
chr1	55420376	55420428	3
chr1	55462773	55462804	2
chr1	56830969	56830976	2
chr1	56943083	56943123	2
chr1	57028475	57028482	2
chr1	57029507	57029514	2
chr1	57030060	57030088	3
chr1	57366924	57366931	2
chr1	57434565	57434572	2
chr1	57463510	57463526	2
chr1	57463625	57463665	2
chr1	57695487	57695526	2
chr1	57831667	57831674	2
chr1	57831762	57831775	2
chr1	58026867	58026874	2
chr1	58216513	58216548	2
chr1	58251520	58251529	2
chr1	58344544	58344583	2
chr1	58449694	58449712	2
chr1	58450179	58450209	2
chr1	58450342	58450349	2
chr1	58480484	58480560	3
chr1	58561513	58561550	2
chr1	58873687	58873694	2
chr1	58989522	58989529	2
chr1	59970231	59970245	2
chr1	59970728	59970735	2
chr1	60099783	60099821	2
chr1	60155466	60155491	2
chr1	60237636	60237666	2
chr1	60466576	60466583	2
chr1	60466776	60466803	2
chr1	60623121	60623142	2
chr1	60623602	60623609	2
chr1	60623674	60623685	2
chr1	60623727	60623760	3
chr1	60623843	60623881	3
chr1	61019560	61019572	2
chr1	61227083	61227125	2
chr1	62707515	62707556	2
chr1	62749720	62749762	3
chr1	62818198	62818211	2
chr1	62826877	62826886	2
chr1	63160228	63160269	2
chr1	63160314	63160342	2
chr1	63160598	63160605	2
chr1	63160668	63160696	2
chr1	63176396	63176403	2
chr1	63223227	63223250	2
chr1	63223723	63223732	2
chr1	63246777	63246830	3
chr1	63294975	63294986	3
chr1	63319998	63320017	3
chr1	63349239	63349253	2
chr1	63411301	63411327	2
chr1	63492515	63492522	2
chr1	63492672	63492679	2
chr1	63492852	63492865	2
chr1	63766295	63766308	2
chr1	64229929	64229936	2
chr1	64579795	64579808	2
chr1	64579850	64579898	4
chr1	64580074	64580088	2
chr1	64737135	64737159	2
chr1	64738049	64738056	2
chr1	64783095	64783102	2
chr1	64784299	64784306	2
chr1	65012065	65012072	2
chr1	65233576	65233602	2
chr1	65485628	65485649	2
chr1	66515061	66515106	4
chr1	66909937	66909955	2
chr1	67085298	67085305	2
chr1	67153437	67153444	2
chr1	67488656	67488693	2
chr1	67803177	67803184	2
chr1	67954675	67954709	2
chr1	68658839	68658846	2
chr1	69152577	69152584	2
chr1	69733941	69733948	2
chr1	70285581	70285588	2
chr1	71594260	71594267	2
chr1	71761444	71761453	2
chr1	72111995	72112002	2
chr1	72236850	72236859	2
chr1	72258575	72258617	2
chr1	72258763	72258838	3
chr1	72330987	72330994	2
chr1	72818579	72818590	2
chr1	72871170	72871187	2
chr1	72921167	72921189	2
chr1	73334867	73334876	2
chr1	73973191	73973221	2
chr1	74083685	74083694	2
chr1	74145286	74145293	2
chr1	74170924	74170966	2
chr1	74283463	74283470	2
chr1	74331166	74331173	2
chr1	74552997	74553004	2
chr1	74705185	74705192	2
chr1	74795464	74795503	2
chr1	74840030	74840071	2
chr1	74841251	74841306	4
chr1	74850055	74850081	3
chr1	74854492	74854525	2
chr1	74876217	74876235	2
chr1	74902433	74902453	2
chr1	74928900	74928928	4
chr1	74931994	74932063	4
chr1	74997218	74997252	2
chr1	75023782	75023810	2
chr1	75139383	75139390	2
chr1	75139548	75139555	2
chr1	75139623	75139630	2
chr1	75188281	75188313	2
chr1	75233373	75233380	2
chr1	75260610	75260617	2
chr1	75378283	75378298	2
chr1	75447177	75447200	2
chr1	75471791	75471817	2
chr1	75473985	75474025	2
chr1	75475518	75475559	3
chr1	75475885	75475892	2
chr1	75476167	75476197	2
chr1	75484223	75484249	2
chr1	75486133	75486163	2
chr1	75502507	75502550	4
chr1	75502801	75502808	2
chr1	75502925	75502947	2
chr1	75901825	75901865	2
chr1	76001110	76001117	2
chr1	76065271	76065280	2
chr1	76587264	76587271	2
chr1	78154231	78154238	2
chr1	78213223	78213253	3
chr1	78213436	78213447	2
chr1	78453838	78453845	2
chr1	78654501	78654537	2
chr1	78654726	78654800	3
chr1	78654979	78654986	2
chr1	79758285	79758306	2
chr1	80336554	80336623	4
chr1	80336708	80336741	2
chr1	80337049	80337056	2
chr1	80754935	80754969	2
chr1	81618939	81618982	2
chr1	82313081	82313103	2
chr1	82369962	82370001	2
chr1	82499581	82499588	2
chr1	82721528	82721535	2
chr1	82721704	82721742	2
chr1	82767513	82767533	2
chr1	82835921	82835937	2
chr1	82836206	82836220	2
chr1	82836292	82836306	2
chr1	82836365	82836406	2
chr1	82910188	82910208	2
chr1	82921787	82921807	2
chr1	82927621	82927641	2
chr1	82939610	82939630	2
chr1	82952256	82952276	2
chr1	82957218	82957238	2
chr1	82997549	82997569	2
chr1	83055623	83055643	2
chr1	83057853	83057873	2
chr1	83156229	83156264	2
chr1	84281212	84281219	2
chr1	85008677	85008684	2
chr1	87672883	87672903	3
chr1	87914927	87914955	2
chr1	87942529	87942572	2
chr1	88051523	88051530	2
chr1	88368929	88368967	3
chr1	88423452	88423495	2
chr1	88478936	88478949	2
chr1	89050837	89050844	2
chr1	89050963	89050972	2
chr1	89067185	89067201	2
chr1	89110794	89110822	2
chr1	89129013	89129020	2
chr1	89161237	89161249	2
chr1	89223793	89223837	3
chr1	89407107	89407114	2
chr1	89504519	89504526	2
chr1	89750105	89750112	2
chr1	89750193	89750212	2
chr1	89750286	89750315	2
chr1	90102216	90102225	2
chr1	90224980	90224987	2
chr1	90598008	90598031	2
chr1	90967773	90967810	2
chr1	90993344	90993351	2
chr1	90998577	90998584	2
chr1	91154720	91154760	2
chr1	91351697	91351708	2
chr1	91359937	91359968	2
chr1	91476988	91477022	2
chr1	91477301	91477312	3
chr1	91477444	91477476	2
chr1	91478032	91478058	2
chr1	91517925	91517945	2
chr1	91568137	91568149	2
chr1	91665037	91665063	2
chr1	91828277	91828304	2
chr1	91838198	91838224	3
chr1	91864945	91864987	2
chr1	91865201	91865216	2
chr1	91903893	91903900	2
chr1	91986598	91986613	2
chr1	92069472	92069479	2
chr1	92500258	92500267	2
chr1	92707049	92707077	2
chr1	92733228	92733237	2
chr1	92735070	92735100	2
chr1	92852096	92852145	3
chr1	92895538	92895545	2
chr1	93147217	93147302	4
chr1	93202771	93202784	2
chr1	93242369	93242392	2
chr1	93302574	93302581	2
chr1	93310808	93310843	2
chr1	93324499	93324511	2
chr1	93372973	93372980	2
chr1	93391174	93391185	2
chr1	93692167	93692184	3
chr1	93697898	93697933	2
chr1	93698136	93698143	2
chr1	94076338	94076347	2
chr1	94076784	94076795	2
chr1	94139947	94139959	2
chr1	94370255	94370268	2
chr1	94384562	94384602	2
chr1	94418069	94418076	2
chr1	94728212	94728219	2
chr1	94728287	94728305	2
chr1	94728545	94728552	2
chr1	94729419	94729439	2
chr1	94731117	94731124	2
chr1	94745060	94745081	2
chr1	94783200	94783212	2
chr1	94803964	94803977	2
chr1	94804698	94804705	2
chr1	94807499	94807516	2
chr1	94831383	94831426	2
chr1	95092531	95092538	2
chr1	95132841	95132876	3
chr1	95239707	95239742	2
chr1	95341990	95342020	2
chr1	95375785	95375792	2
chr1	95651211	95651253	3
chr1	95651299	95651306	2
chr1	95651435	95651442	2
chr1	95651788	95651797	2
chr1	95855069	95855076	2
chr1	95890621	95890650	2
chr1	97210539	97210582	2
chr1	97593654	97593661	2
chr1	98538995	98539002	2
chr1	98576902	98576917	2
chr1	99071265	99071272	2
chr1	99420139	99420176	2
chr1	99513650	99513682	2
chr1	99557411	99557441	2
chr1	99557527	99557559	2
chr1	99873591	99873636	3
chr1	99992066	99992073	2
chr1	99992165	99992205	5
chr1	100498167	100498174	2
chr1	101569768	101569775	2
chr1	102426793	102426800	2
chr1	103879905	103879912	2
chr1	105376798	105376805	2
chr1	106732353	106732360	2
chr1	107122805	107122842	2
chr1	107199006	107199028	2
chr1	107561043	107561050	2
chr1	107887259	107887296	2
chr1	107887487	107887520	2
chr1	107887912	107887924	2
chr1	107890566	107890573	2
chr1	108068450	108068457	2
chr1	108068656	108068703	3
chr1	108068762	108068778	2
chr1	108068824	108068856	3
chr1	108068961	108068974	2
chr1	108069183	108069201	2
chr1	108069257	108069284	2
chr1	108069655	108069679	2
chr1	108420431	108420443	2
chr1	108610756	108610763	2
chr1	108611071	108611125	6
chr1	108692907	108692914	2
chr1	109423318	109423355	2
chr1	109491582	109491589	2
chr1	110035206	110035213	2
chr1	111030879	111030886	2
chr1	111511904	111511911	2
chr1	112386657	112386664	2
chr1	113155386	113155393	2
chr1	114166106	114166113	2
chr1	114337021	114337058	2
chr1	114341177	114341214	2
chr1	114699417	114699440	2
chr1	114827981	114827988	2
chr1	115519432	115519466	2
chr1	119888171	119888178	2
chr1	120524554	120524570	2
chr1	120528887	120528917	2
chr1	120799122	120799143	2
chr1	120944752	120944766	2
chr1	120971003	120971012	2
chr1	121102011	121102029	2
chr1	121316595	121316618	2
chr1	121317169	121317176	2
chr1	121317830	121317853	2
chr1	121318581	121318599	3
chr1	121370258	121370300	2
chr1	121539127	121539149	2
chr1	121733642	121733667	4
chr1	121964379	121964392	2
chr1	121969759	121969766	2
chr1	122076434	122076454	2
chr1	122089446	122089474	2
chr1	122496774	122496796	2
chr1	122499583	122499605	2
chr1	122499673	122499730	4
chr1	122499784	122499802	2
chr1	122500237	122500287	7
chr1	122503499	122503506	2
chr1	122552006	122552013	2
chr1	123464257	123464274	2
chr1	124554691	124554721	2
chr1	127198834	127198870	2
chr1	127215360	127215367	2
chr1	127332134	127332143	2
chr1	127332251	127332294	2
chr1	127332362	127332369	2
chr1	127457601	127457612	3
chr1	127457814	127457831	2
chr1	128214526	128214554	2
chr1	128635083	128635111	3
chr1	129179590	129179628	3
chr1	129574146	129574153	2
chr1	129776820	129776827	2
chr1	129839075	129839084	2
chr1	129903032	129903044	2
chr1	129999910	129999927	2
chr1	130256123	130256130	2
chr1	130488161	130488201	2
chr1	130634220	130634240	2
chr1	130696830	130696855	2
chr1	130723355	130723381	2
chr1	131619036	131619072	2
chr1	132274586	132274593	2
chr1	132613947	132613954	2
chr1	132614045	132614085	2
chr1	132882701	132882710	2
chr1	132965792	132965832	2
chr1	132994133	132994144	3
chr1	132994399	132994406	2
chr1	133034866	133034903	3
chr1	133141561	133141601	2
chr1	133423103	133423134	2
chr1	133540101	133540132	2
chr1	133764033	133764040	2
chr1	133807428	133807449	2
chr1	133807544	133807551	2
chr1	133904209	133904236	2
chr1	133904302	133904339	2
chr1	133924035	133924044	2
chr1	133964507	133964516	2
chr1	134036080	134036087	2
chr1	134086943	134086978	2
chr1	134087017	134087109	5
chr1	134212941	134212970	2
chr1	134288295	134288322	2
chr1	134314041	134314067	2
chr1	134314521	134314542	2
chr1	134417887	134417899	2
chr1	134638387	134638410	2
chr1	134777337	134777382	3
chr1	134831562	134831592	2
chr1	134942621	134942634	2
chr1	134942976	134942993	2
chr1	135260559	135260566	2
chr1	135307317	135307324	2
chr1	135320708	135320746	2
chr1	135320783	135320790	2
chr1	135629865	135629872	2
chr1	135632920	135632931	2
chr1	135786689	135786731	2
chr1	136195539	136195565	2
chr1	136258289	136258312	2
chr1	136258502	136258526	2
chr1	136312087	136312137	4
chr1	136409905	136409912	2
chr1	136457107	136457114	2
chr1	136548850	136548890	2
chr1	136884304	136884320	2
chr1	137043463	137043494	3
chr1	137180539	137180555	3
chr1	137271532	137271586	3
chr1	137326990	137327040	3
chr1	137481837	137481848	2
chr1	137584686	137584762	4
chr1	137662893	137662906	2
chr1	137684859	137684882	2
chr1	137689995	137690020	2
chr1	137715334	137715341	2
chr1	137715464	137715501	2
chr1	137786360	137786367	2
chr1	137915202	137915227	2
chr1	137989242	137989256	2
chr1	138002338	138002345	2
chr1	138028125	138028149	2
chr1	138028478	138028498	2
chr1	138037023	138037030	2
chr1	138056038	138056045	2
chr1	138071529	138071544	2
chr1	138157141	138157245	7
chr1	138242174	138242211	3
chr1	138242389	138242406	2
chr1	138242526	138242544	2
chr1	138311962	138311988	2
chr1	138324241	138324284	2
chr1	138359616	138359628	2
chr1	138511873	138511895	2
chr1	138521664	138521680	2
chr1	138521930	138521971	3
chr1	138705831	138705838	2
chr1	138999563	138999606	2
chr1	139172926	139172933	2
chr1	140516261	140516301	3
chr1	140627685	140627701	2
chr1	140860489	140860506	2
chr1	141372857	141372864	2
chr1	142933912	142933919	2
chr1	145550034	145550068	3
chr1	145624751	145624778	3
chr1	145695570	145695577	2
chr1	147785094	147785131	2
chr1	149558085	149558092	2
chr1	149791568	149791605	2
chr1	150003979	150004012	2
chr1	150019592	150019599	2
chr1	150309047	150309054	2
chr1	152025910	152025947	2
chr1	152840448	152840455	2
chr1	153191594	153191616	2
chr1	153192463	153192478	2
chr1	153285733	153285756	2
chr1	153304725	153304737	2
chr1	153347537	153347577	3
chr1	153347631	153347664	2
chr1	153347718	153347725	2
chr1	153347769	153347778	2
chr1	153380209	153380230	3
chr1	153418720	153418734	2
chr1	153602573	153602580	2
chr1	153634609	153634622	2
chr1	153804320	153804327	2
chr1	153937311	153937353	4
chr1	153937514	153937556	2
chr1	154101534	154101543	2
chr1	154447610	154447617	2
chr1	154614105	154614127	3
chr1	154614178	154614185	2
chr1	154653414	154653425	2
chr1	154749723	154749736	2
chr1	155179503	155179573	4
chr1	155179612	155179652	2
chr1	155461787	155461829	2
chr1	156052287	156052294	2
chr1	156052348	156052376	2
chr1	156572934	156572941	2
chr1	156646667	156646674	2
chr1	156751264	156751271	2
chr1	156853871	156853910	2
chr1	156864072	156864094	2
chr1	156930451	156930469	2
chr1	156930608	156930615	2
chr1	156945560	156945583	2
chr1	156945723	156945758	2
chr1	156945934	156945941	2
chr1	156946120	156946140	2
chr1	156965407	156965416	2
chr1	157264101	157264170	3
chr1	157376837	157376856	2
chr1	157405374	157405381	2
chr1	157589632	157589641	2
chr1	157589988	157590028	3
chr1	157659899	157659919	3
chr1	157660179	157660201	2
chr1	157820143	157820177	2
chr1	158104585	158104628	2
chr1	158172018	158172025	2
chr1	158241021	158241055	2
chr1	158350962	158350992	2
chr1	158404322	158404329	2
chr1	158454230	158454241	2
chr1	158591059	158591066	2
chr1	158649047	158649060	2
chr1	158869565	158869572	2
chr1	159342618	159342635	2
chr1	159342705	159342717	2
chr1	161162730	161162786	6
chr1	162282099	162282136	2
chr1	162722543	162722582	3
chr1	162722826	162722883	3
chr1	162722940	162722974	2
chr1	162817348	162817363	2
chr1	162836765	162836788	2
chr1	162836866	162836877	3
chr1	162924189	162924209	2
chr1	163602363	163602370	2
chr1	163899364	163899371	2
chr1	165242713	165242737	3
chr1	165770361	165770375	2
chr1	165860106	165860113	2
chr1	165860333	165860372	2
chr1	166154845	166154876	2
chr1	166388079	166388121	2
chr1	166388271	166388278	2
chr1	167212626	167212644	2
chr1	167390505	167390521	2
chr1	167390660	167390667	2
chr1	167597693	167597702	2
chr1	167775211	167775218	2
chr1	167973707	167973714	2
chr1	168028799	168028819	2
chr1	168239277	168239303	2
chr1	168309716	168309723	2
chr1	168339532	168339541	2
chr1	168340094	168340101	2
chr1	168930836	168930864	2
chr1	168931123	168931137	2
chr1	168931232	168931294	3
chr1	168932837	168932844	2
chr1	169096427	169096445	2
chr1	169213984	169213991	2
chr1	169228252	169228282	2
chr1	169228589	169228629	2
chr1	169238787	169238813	2
chr1	169270486	169270505	2
chr1	169511284	169511327	2
chr1	169528521	169528588	3
chr1	169528624	169528631	2
chr1	169618728	169618750	2
chr1	169860057	169860073	2
chr1	170139590	170139601	2
chr1	170349889	170349901	2
chr1	170951743	170951750	2
chr1	171473854	171473861	2
chr1	172047841	172047848	2
chr1	172145166	172145179	2
chr1	172519728	172519764	3
chr1	172595461	172595483	2
chr1	172701948	172701969	2
chr1	172781106	172781113	2
chr1	172815416	172815449	2
chr1	172838205	172838212	2
chr1	172838272	172838303	2
chr1	172875572	172875610	2
chr1	173041221	173041278	3
chr1	173119992	173120024	2
chr1	173218036	173218062	2
chr1	173334377	173334415	2
chr1	173415201	173415239	2
chr1	173420597	173420890	37
chr1	173434287	173434334	3
chr1	173957555	173957583	2
chr1	174078286	174078328	2
chr1	174136821	174136838	2
chr1	174256688	174256695	2
chr1	174271004	174271042	2
chr1	174451298	174451305	2
chr1	176224715	176224722	2
chr1	176767149	176767179	2
chr1	176976483	176976490	2
chr1	177422541	177422583	2
chr1	177622713	177622751	2
chr1	178205363	178205383	2
chr1	178478377	178478384	2
chr1	178743878	178743885	2
chr1	178743942	178743970	2
chr1	178765911	178765945	2
chr1	178910930	178910946	2
chr1	179187840	179187851	2
chr1	179188128	179188135	2
chr1	179188806	179188830	2
chr1	179371823	179371855	2
chr1	179372058	179372075	2
chr1	179372317	179372364	3
chr1	179372487	179372494	2
chr1	179372940	179372972	2
chr1	179726466	179726501	2
chr1	179726747	179726779	2
chr1	180058202	180058209	2
chr1	180073303	180073310	2
chr1	180206427	180206445	2
chr1	180248624	180248658	3
chr1	180249304	180249311	2
chr1	180266842	180266882	2
chr1	180267150	180267172	2
chr1	180267470	180267510	2
chr1	180267556	180267586	2
chr1	180459001	180459027	2
chr1	180511398	180511437	2
chr1	181296859	181296893	2
chr1	181440032	181440039	2
chr1	181778255	181778262	2
chr1	181890153	181890183	2
chr1	181890345	181890352	2
chr1	181890386	181890439	4
chr1	182089818	182089845	2
chr1	182100256	182100274	2
chr1	182126275	182126293	2
chr1	182184767	182184778	2
chr1	182186158	182186190	2
chr1	182262509	182262560	3
chr1	182262766	182262804	2
chr1	182300751	182300776	2
chr1	182499319	182499351	2
chr1	182570905	182570938	2
chr1	182698474	182698500	2
chr1	182707868	182707881	2
chr1	182917762	182917805	2
chr1	183081064	183081088	2
chr1	183081211	183081222	3
chr1	183141338	183141350	2
chr1	183141571	183141626	3
chr1	183142039	183142046	2
chr1	183142222	183142261	2
chr1	183142460	183142522	4
chr1	183275926	183275950	2
chr1	183424952	183424959	2
chr1	183772346	183772368	2
chr1	183853834	183853845	2
chr1	183948983	183948990	2
chr1	183949626	183949646	2
chr1	183949891	183949898	2
chr1	183950252	183950297	3
chr1	183950368	183950377	2
chr1	184041664	184041681	2
chr1	184043407	184043445	2
chr1	184054971	184055009	2
chr1	184188158	184188189	2
chr1	184212635	184212723	5
chr1	184339456	184339474	2
chr1	184339727	184339743	2
chr1	184430841	184430870	2
chr1	184709060	184709067	2
chr1	184745818	184745825	2
chr1	186363873	186363892	2
chr1	186551480	186551521	2
chr1	186810532	186810547	2
chr1	186823436	186823471	2
chr1	186823671	186823698	2
chr1	186823753	186823825	4
chr1	187120144	187120151	2
chr1	187152933	187152997	3
chr1	187224261	187224299	2
chr1	187941154	187941183	2
chr1	188279386	188279395	2
chr1	188529105	188529131	2
chr1	188545276	188545300	2
chr1	189433543	189433555	2
chr1	189475919	189475935	2
chr1	189901799	189901817	2
chr1	190008877	190008898	2
chr1	190536035	190536073	2
chr1	190586520	190586541	2
chr1	190737983	190737994	2
chr1	190796503	190796528	2
chr1	190831450	190831475	2
chr1	190831553	190831595	2
chr1	190831701	190831708	2
chr1	190966601	190966634	2
chr1	190994196	190994209	2
chr1	191167540	191167574	3
chr1	191746231	191746242	3
chr1	191751733	191751756	2
chr1	191999373	191999395	2
chr1	192110709	192110718	2
chr1	192295009	192295018	2
chr1	192635282	192635302	2
chr1	192752612	192752654	2
chr1	192752810	192752847	3
chr1	192763743	192763755	2
chr1	192773055	192773083	2
chr1	192849401	192849419	2
chr1	192927084	192927121	2
chr1	192981063	192981092	2
chr1	193006990	193007013	2
chr1	193024515	193024533	2
chr1	193092608	193092615	2
chr1	193220447	193220473	3
chr1	193541628	193541664	2
chr1	193541991	193542010	2
chr1	193542359	193542373	2
chr1	193730105	193730116	3
chr1	193730222	193730278	3
chr1	193730316	193730343	2
chr1	193730382	193730391	2
chr1	193730441	193730448	2
chr1	193730876	193730913	3
chr1	193758399	193758430	2
chr1	193898071	193898114	2
chr1	193961517	193961542	3
chr1	193962002	193962060	4
chr1	193962156	193962181	2
chr1	193962308	193962341	2
chr1	193965694	193965701	2
chr1	194014658	194014665	2
chr1	194014706	194014744	2
chr1	194550951	194550958	2
chr1	194681673	194681680	2
chr1	194681990	194682004	2
chr1	195458959	195458978	2
chr1	196049362	196049392	3
chr1	196300150	196300187	2
chr1	196802611	196802718	5
chr1	196802763	196802794	2
chr1	197080812	197080819	2
chr1	197087952	197087959	2
chr1	197090900	197090909	2
chr2	3035552	3035559	2
chr2	3035639	3035646	2
chr2	3035983	3036013	3
chr2	3036411	3036418	2
chr2	3201443	3201502	4
chr2	3425938	3425961	2
chr2	3630959	3630966	2
chr2	3848650	3848687	2
chr2	3875464	3875507	2
chr2	4322237	4322268	2
chr2	4524693	4524710	2
chr2	4587495	4587556	3
chr2	4605510	4605517	2
chr2	4638673	4638701	2
chr2	4638747	4638772	2
chr2	4638828	4638868	2
chr2	4638918	4638951	2
chr2	4639620	4639640	3
chr2	4802697	4802720	2
chr2	4802963	4803007	3
chr2	4803428	4803491	3
chr2	4814276	4814312	2
chr2	4942730	4942737	2
chr2	4984818	4984850	2
chr2	5032978	5033011	2
chr2	5078166	5078183	2
chr2	5524605	5524612	2
chr2	5761350	5761361	2
chr2	6021448	6021482	2
chr2	6050109	6050126	2
chr2	6051293	6051313	2
chr2	6243706	6243739	5
chr2	6306018	6306025	2
chr2	6793330	6793378	4
chr2	6793570	6793630	5
chr2	6793752	6793759	2
chr2	8298914	8298921	2
chr2	8452016	8452023	2
chr2	9800446	9800469	2
chr2	9801325	9801366	2
chr2	9804928	9804935	2
chr2	9945850	9945866	2
chr2	10002360	10002393	2
chr2	10135387	10135405	2
chr2	10347029	10347040	2
chr2	10930299	10930326	2
chr2	11020797	11020804	2
chr2	11021919	11021962	2
chr2	11028102	11028109	2
chr2	11094072	11094079	2
chr2	11422940	11422947	2
chr2	11524605	11524623	2
chr2	11524750	11524772	2
chr2	11564208	11564217	2
chr2	12222679	12222693	2
chr2	12341054	12341088	2
chr2	12845878	12845905	2
chr2	12932832	12932863	2
chr2	13497088	13497114	2
chr2	13715175	13715182	2
chr2	13977567	13977585	3
chr2	14306839	14306846	2
chr2	14525692	14525721	2
chr2	14660890	14660912	2
chr2	14977102	14977115	2
chr2	15115492	15115499	2
chr2	15122654	15122661	2
chr2	15354746	15354753	2
chr2	15950182	15950213	2
chr2	16278742	16278784	3
chr2	17651829	17651840	2
chr2	17663495	17663507	2
chr2	17740636	17740643	2
chr2	17949288	17949295	2
chr2	17950533	17950559	2
chr2	17953482	17953525	2
chr2	17969028	17969066	2
chr2	17978177	17978214	2
chr2	17978755	17978806	4
chr2	17986175	17986198	2
chr2	17986478	17986505	2
chr2	17987109	17987128	2
chr2	18314049	18314056	2
chr2	18314295	18314333	2
chr2	18530178	18530205	2
chr2	18594220	18594257	2
chr2	18598048	18598099	4
chr2	18598368	18598410	2
chr2	18598841	18598955	6
chr2	18599299	18599321	2
chr2	18599400	18599440	3
chr2	18610691	18610702	2
chr2	18611578	18611616	2
chr2	18615833	18615873	3
chr2	18620689	18620710	2
chr2	18688592	18688599	2
chr2	18688870	18688883	2
chr2	18919718	18919725	2
chr2	18920040	18920047	2
chr2	19171502	19171509	2
chr2	19278021	19278028	2
chr2	19293469	19293509	2
chr2	19352478	19352513	3
chr2	19353922	19353929	2
chr2	19367312	19367319	2
chr2	19367908	19367922	2
chr2	19579312	19579345	4
chr2	19579545	19579583	2
chr2	19579669	19579688	4
chr2	20421867	20421874	2
chr2	20889806	20889822	3
chr2	20889927	20889934	2
chr2	20890501	20890508	2
chr2	22895257	22895368	6
chr2	22924099	22924133	2
chr2	22924607	22924614	2
chr2	23089762	23089823	3
chr2	23177017	23177024	2
chr2	23377208	23377243	2
chr2	23721988	23722031	3
chr2	23779652	23779659	2
chr2	24021731	24021738	2
chr2	24273575	24273582	2
chr2	24462416	24462457	2
chr2	24618535	24618542	2
chr2	24618697	24618738	2
chr2	24618793	24618800	2
chr2	24774776	24774845	3
chr2	24791015	24791055	2
chr2	24805436	24805445	2
chr2	24805771	24805820	3
chr2	25036958	25036970	2
chr2	25118189	25118196	2
chr2	25128175	25128187	2
chr2	25150109	25150145	2
chr2	25187830	25187839	2
chr2	25221148	25221155	2
chr2	25228249	25228280	2
chr2	25258595	25258633	2
chr2	25284133	25284140	2
chr2	25284254	25284284	2
chr2	25293338	25293366	2
chr2	25303700	25303707	2
chr2	25316389	25316409	2
chr2	25402434	25402443	2
chr2	25402499	25402526	2
chr2	25431019	25431091	3
chr2	25433237	25433281	3
chr2	25433597	25433618	2
chr2	25433843	25433869	2
chr2	25434017	25434024	2
chr2	25512218	25512225	2
chr2	25794870	25794877	2
chr2	25838470	25838489	3
chr2	25838722	25838756	3
chr2	25877136	25877163	2
chr2	25913233	25913263	2
chr2	25947082	25947120	3
chr2	25947441	25947448	2
chr2	25978047	25978128	5
chr2	25978326	25978333	2
chr2	25994099	25994124	2
chr2	25995240	25995261	2
chr2	25995776	25995807	2
chr2	26057995	26058002	2
chr2	26092759	26092828	3
chr2	26092862	26092886	2
chr2	26197291	26197298	2
chr2	26207609	26207624	2
chr2	26244755	26244764	2
chr2	26317738	26317745	2
chr2	26321026	26321033	2
chr2	26357985	26358031	3
chr2	26459566	26459604	3
chr2	26459732	26459739	2
chr2	26484055	26484085	3
chr2	26497619	26497651	2
chr2	26503769	26503834	10
chr2	26692554	26692591	2
chr2	26788892	26788920	2
chr2	26789290	26789306	2
chr2	26865532	26865539	2
chr2	26975933	26975953	2
chr2	26997907	26997950	2
chr2	27281945	27281988	4
chr2	27282030	27282037	2
chr2	27282114	27282168	4
chr2	27282211	27282237	2
chr2	27330912	27330960	5
chr2	27331345	27331371	3
chr2	27370326	27370368	2
chr2	27370923	27370985	4
chr2	27471489	27471530	2
chr2	27532818	27532910	5
chr2	27532972	27532995	2
chr2	27595420	27595440	2
chr2	27617955	27617979	2
chr2	27627187	27627204	2
chr2	28061112	28061151	3
chr2	28061796	28061803	2
chr2	28347540	28347574	2
chr2	28368897	28368949	3
chr2	28369003	28369027	2
chr2	28398012	28398047	2
chr2	28770807	28770821	2
chr2	28915966	28915975	2
chr2	29060435	29060442	2
chr2	29090019	29090032	2
chr2	29108658	29108687	3
chr2	29324102	29324116	2
chr2	29475306	29475325	2
chr2	29475410	29475417	2
chr2	29475504	29475535	2
chr2	29607240	29607262	2
chr2	29658395	29658443	3
chr2	29665136	29665143	2
chr2	29707944	29707974	2
chr2	29744833	29744858	2
chr2	29745887	29745906	2
chr2	29791126	29791138	2
chr2	29821140	29821166	3
chr2	29821517	29821537	2
chr2	29921881	29921892	3
chr2	29922568	29922593	2
chr2	29922727	29922766	3
chr2	29979858	29979880	2
chr2	30020345	30020388	2
chr2	30027224	30027266	2
chr2	30027483	30027516	3
chr2	30075949	30075956	2
chr2	30093595	30093609	2
chr2	30141943	30142010	3
chr2	30238794	30238830	2
chr2	30248073	30248103	2
chr2	30270987	30271018	3
chr2	30271588	30271614	3
chr2	30329960	30329969	2
chr2	30460629	30460636	2
chr2	30514008	30514085	3
chr2	30532667	30532704	2
chr2	30548999	30549032	2
chr2	30563759	30563766	2
chr2	30567612	30567647	3
chr2	30567761	30567798	3
chr2	30640272	30640313	3
chr2	30683949	30683989	2
chr2	30700929	30700971	4
chr2	30720525	30720597	3
chr2	30803725	30803738	2
chr2	30814597	30814609	2
chr2	30994831	30994851	2
chr2	30997270	30997283	2
chr2	31101682	31101693	3
chr2	31199999	31200006	2
chr2	31227734	31227751	3
chr2	31307678	31307697	2
chr2	31315608	31315643	2
chr2	31428502	31428541	2
chr2	31495904	31495947	2
chr2	31496828	31496866	2
chr2	31509947	31509977	3
chr2	31664141	31664184	2
chr2	31701427	31701434	2
chr2	31805704	31805763	3
chr2	31830002	31830081	4
chr2	31939116	31939158	2
chr2	31939296	31939303	2
chr2	31944323	31944345	2
chr2	31974234	31974241	2
chr2	32006892	32006906	2
chr2	32019102	32019113	2
chr2	32069275	32069311	2
chr2	32070555	32070568	2
chr2	32092115	32092176	3
chr2	32115347	32115389	2
chr2	32115443	32115474	2
chr2	32143902	32143939	2
chr2	32208612	32208638	2
chr2	32442628	32442635	2
chr2	32449796	32449803	2
chr2	32452266	32452304	2
chr2	32462816	32462825	2
chr2	32543973	32544009	2
chr2	32568270	32568277	2
chr2	32569096	32569139	2
chr2	32613034	32613051	2
chr2	32702852	32702873	2
chr2	32731759	32731789	2
chr2	32836926	32836961	2
chr2	32837388	32837395	2
chr2	32837457	32837495	2
chr2	32985992	32986012	2
chr2	33061632	33061662	2
chr2	33227004	33227033	2
chr2	33286719	33286759	2
chr2	33323758	33323800	2
chr2	33742698	33742723	2
chr2	33743021	33743055	3
chr2	33889002	33889009	2
chr2	34080030	34080053	2
chr2	34227558	34227611	4
chr2	34227739	34227746	2
chr2	34227831	34227838	2
chr2	34658309	34658316	2
chr2	34681543	34681566	2
chr2	35056158	35056167	2
chr2	35137954	35137961	2
chr2	35234955	35234994	2
chr2	35477672	35477695	2
chr2	35516894	35516936	2
chr2	35565613	35565636	2
chr2	35745761	35745782	2
chr2	35867071	35867085	3
chr2	35904420	35904429	2
chr2	35953543	35953562	2
chr2	35961281	35961313	2
chr2	36066443	36066459	3
chr2	36210164	36210171	2
chr2	37197177	37197184	2
chr2	37278147	37278200	3
chr2	37559101	37559108	2
chr2	37614135	37614160	2
chr2	37649209	37649248	2
chr2	38194850	38194889	2
chr2	38206514	38206534	2
chr2	38367143	38367178	3
chr2	38367245	38367252	2
chr2	38425213	38425245	2
chr2	38465176	38465203	2
chr2	38780784	38780808	2
chr2	38817513	38817522	2
chr2	38863624	38863631	2
chr2	38863859	38863887	2
chr2	39046195	39046202	2
chr2	39081290	39081297	2
chr2	39107949	39107956	2
chr2	39276537	39276571	2
chr2	39639249	39639256	2
chr2	39713320	39713327	2
chr2	40093010	40093017	2
chr2	42508375	42508396	2
chr2	44782464	44782633	8
chr2	44782760	44782808	5
chr2	44965199	44965213	2
chr2	44965382	44965413	3
chr2	45394629	45394638	2
chr2	45638617	45638630	2
chr2	46553387	46553394	2
chr2	46689899	46689906	2
chr2	46696931	46696938	2
chr2	47403259	47403266	2
chr2	48344192	48344199	2
chr2	48669782	48669789	2
chr2	49307126	49307133	2
chr2	49307657	49307664	2
chr2	49308003	49308035	2
chr2	49475080	49475114	2
chr2	49607162	49607169	2
chr2	49643317	49643324	2
chr2	49922397	49922412	2
chr2	50529203	50529240	2
chr2	50537055	50537062	2
chr2	51003168	51003175	2
chr2	52280242	52280292	3
chr2	52601289	52601323	2
chr2	52639149	52639178	2
chr2	52716856	52716901	3
chr2	53050246	53050259	2
chr2	53050681	53050702	2
chr2	53604398	53604407	2
chr2	54288902	54288916	3
chr2	55724775	55724782	2
chr2	56954975	56954982	2
chr2	56976510	56976531	2
chr2	56976632	56976676	4
chr2	57074865	57074896	2
chr2	57817212	57817219	2
chr2	57960473	57960502	2
chr2	58195245	58195252	2
chr2	58210020	58210038	2
chr2	58419379	58419442	3
chr2	58419920	58419937	2
chr2	58998964	58999010	3
chr2	58999085	58999117	2
chr2	58999387	58999394	2
chr2	58999979	58999990	3
chr2	59121056	59121079	2
chr2	59217184	59217221	2
chr2	59451055	59451062	2
chr2	59451189	59451227	3
chr2	59571861	59571868	2
chr2	59800220	59800237	4
chr2	59962942	59962954	2
chr2	59963008	59963050	3
chr2	60047758	60047816	4
chr2	60047977	60048013	3
chr2	60166480	60166506	2
chr2	60408167	60408204	2
chr2	60719019	60719040	2
chr2	60719219	60719230	2
chr2	60719381	60719415	2
chr2	60719562	60719611	3
chr2	60800418	60800459	2
chr2	60801224	60801258	2
chr2	60801309	60801329	2
chr2	61431512	61431530	2
chr2	61643711	61643718	2
chr2	61649977	61650051	5
chr2	61650157	61650164	2
chr2	61691467	61691497	2
chr2	62484210	62484217	2
chr2	63138884	63138891	2
chr2	63936201	63936214	3
chr2	63936340	63936441	5
chr2	64469237	64469271	2
chr2	65077000	65077018	2
chr2	65710563	65710587	2
chr2	66929542	66929551	2
chr2	68184996	68185034	2
chr2	68309003	68309010	2
chr2	68309341	68309359	2
chr2	68309843	68309886	3
chr2	68310158	68310165	2
chr2	68370384	68370459	3
chr2	68699382	68699419	2
chr2	68699463	68699513	3
chr2	68699554	68699595	4
chr2	69423924	69423939	2
chr2	69561317	69561343	2
chr2	69627856	69627867	2
chr2	69699852	69699888	3
chr2	69735364	69735378	3
chr2	69735439	69735467	2
chr2	69735540	69735547	2
chr2	69735676	69735715	2
chr2	70313278	70313330	4
chr2	70314822	70314854	3
chr2	70314998	70315066	3
chr2	70400202	70400209	2
chr2	70663431	70663468	2
chr2	70663582	70663624	2
chr2	70663840	70663847	2
chr2	70851777	70851784	2
chr2	71030379	71030416	2
chr2	71049917	71049941	2
chr2	71050006	71050013	2
chr2	71050139	71050199	3
chr2	71227425	71227444	2
chr2	71291198	71291239	2
chr2	71367099	71367106	2
chr2	71369184	71369225	2
chr2	71384927	71384970	3
chr2	71625034	71625105	4
chr2	71711303	71711375	3
chr2	71711452	71711472	2
chr2	71711629	71711636	2
chr2	71741386	71741399	2
chr2	71809954	71809972	2
chr2	71819272	71819316	3
chr2	72073801	72073835	2
chr2	72337347	72337354	2
chr2	72362279	72362286	2
chr2	72650905	72650912	2
chr2	72816840	72816874	2
chr2	72816989	72817057	4
chr2	72817521	72817552	2
chr2	72817776	72817847	4
chr2	72818231	72818257	2
chr2	72921167	72921208	2
chr2	73052194	73052205	2
chr2	73111372	73111379	2
chr2	73111477	73111586	6
chr2	73111982	73112029	5
chr2	73112237	73112305	3
chr2	73112535	73112561	3
chr2	73119476	73119489	2
chr2	73418355	73418369	2
chr2	73612966	73612997	2
chr2	73613136	73613205	4
chr2	73730365	73730378	2
chr2	73749320	73749337	2
chr2	74125176	74125183	2
chr2	74277722	74277729	2
chr2	74416671	74416707	2
chr2	74493871	74493891	3
chr2	74494171	74494200	3
chr2	74497148	74497155	2
chr2	74506417	74506432	2
chr2	74506532	74506564	4
chr2	74506685	74506692	2
chr2	74520061	74520082	2
chr2	74520768	74520848	6
chr2	74520898	74520922	3
chr2	74535796	74535821	3
chr2	74536328	74536365	2
chr2	74536659	74536689	2
chr2	74543227	74543261	2
chr2	74543341	74543373	2
chr2	74543431	74543443	2
chr2	74543590	74543597	2
chr2	74543650	74543684	4
chr2	74543741	74543748	2
chr2	74550135	74550142	2
chr2	74553150	74553185	2
chr2	74570838	74570859	2
chr2	74571284	74571291	2
chr2	74587759	74587793	3
chr2	74590947	74590974	3
chr2	74591133	74591140	2
chr2	74664224	74664235	2
chr2	75497712	75497742	3
chr2	75497823	75497830	2
chr2	75497945	75497965	2
chr2	75670316	75670334	2
chr2	75670504	75670538	2
chr2	75670576	75670617	2
chr2	75863129	75863169	2
chr2	76104885	76104899	2
chr2	76176913	76176922	2
chr2	76208107	76208123	2
chr2	76244606	76244613	2
chr2	76244785	76244796	2
chr2	76422121	76422147	2
chr2	77118575	77118605	3
chr2	77118717	77118742	2
chr2	77118856	77118863	2
chr2	77250124	77250131	2
chr2	77250809	77250847	2
chr2	77654474	77654491	2
chr2	77654828	77654835	2
chr2	77825684	77825702	2
chr2	78709366	78709392	3
chr2	79268794	79268851	3
chr2	79299095	79299102	2
chr2	80155656	80155679	2
chr2	80420833	80420848	2
chr2	80421126	80421133	2
chr2	80421448	80421491	3
chr2	81105684	81105720	2
chr2	81350058	81350065	2
chr2	81634019	81634026	2
chr2	81673307	81673322	3
chr2	81893760	81893782	2
chr2	81893840	81893857	2
chr2	82960538	82960545	2
chr2	83564453	83564489	2
chr2	83564726	83564759	2
chr2	83564822	83564831	2
chr2	83652953	83652994	3
chr2	84407088	84407095	2
chr2	84513225	84513251	2
chr2	84550606	84550635	2
chr2	84554963	84554970	2
chr2	84555304	84555322	3
chr2	84712393	84712418	2
chr2	84712552	84712567	2
chr2	84841727	84841747	2
chr2	85536675	85536682	2
chr2	85565480	85565505	2
chr2	86185075	86185082	2
chr2	86206317	86206324	2
chr2	86339069	86339076	2
chr2	86342183	86342190	2
chr2	87366237	87366275	2
chr2	87714148	87714155	2
chr2	87776286	87776293	2
chr2	88014034	88014041	2
chr2	88313631	88313668	2
chr2	88457661	88457698	2
chr2	89005684	89005697	2
chr2	90020511	90020518	2
chr2	90142028	90142037	2
chr2	90206489	90206496	2
chr2	90391765	90391782	2
chr2	90420581	90420629	4
chr2	90420840	90420886	3
chr2	90472132	90472164	2
chr2	90585923	90585930	2
chr2	90730038	90730051	2
chr2	90730184	90730207	2
chr2	90780597	90780675	5
chr2	90780808	90780830	3
chr2	90871336	90871352	2
chr2	90909927	90909934	2
chr2	90982887	90982902	2
chr2	91213320	91213332	2
chr2	91297844	91297851	2
chr2	91341280	91341299	2
chr2	91367288	91367302	2
chr2	91460443	91460450	2
chr2	91558590	91558597	2
chr2	91570672	91570688	2
chr2	91768569	91768584	2
chr2	91803807	91803814	2
chr2	91895706	91895721	2
chr2	92023455	92023462	2
chr2	92025067	92025134	4
chr2	92025437	92025469	2
chr2	92025516	92025545	4
chr2	92227171	92227200	2
chr2	92229557	92229564	2
chr2	92241231	92241267	2
chr2	92241347	92241379	2
chr2	92325343	92325350	2
chr2	92885623	92885643	2
chr2	92885814	92885821	2
chr2	92886204	92886211	2
chr2	92951327	92951359	2
chr2	93027717	93027748	2
chr2	93029124	93029139	2
chr2	93314813	93314850	2
chr2	93329427	93329451	2
chr2	93483210	93483226	2
chr2	93504392	93504420	2
chr2	93662521	93662558	2
chr2	93662593	93662605	2
chr2	93670112	93670119	2
chr2	93796905	93796912	2
chr2	93796972	93796979	2
chr2	93797404	93797413	2
chr2	94079649	94079663	2
chr2	94246795	94246816	2
chr2	94277959	94278070	5
chr2	94278337	94278349	2
chr2	94279742	94279749	2
chr2	94445858	94445865	2
chr2	94606879	94606898	2
chr2	98060066	98060073	2
chr2	98898462	98898499	2
chr2	99067459	99067466	2
chr2	99465077	99465084	2
chr2	100260453	100260460	2
chr2	100988409	100988416	2
chr2	101518604	101518611	2
chr2	101518808	101518815	2
chr2	102006962	102006969	2
chr2	102026172	102026179	2
chr2	102026464	102026529	4
chr2	102240716	102240745	2
chr2	102240944	102240963	2
chr2	102241168	102241175	2
chr2	102241219	102241256	2
chr2	102291869	102291876	2
chr2	102579873	102579880	2
chr2	102705548	102705589	2
chr2	103406720	103406748	2
chr2	103407467	103407510	3
chr2	103613157	103613164	2
chr2	103659711	103659774	4
chr2	103810047	103810116	4
chr2	103867943	103867950	2
chr2	103963004	103963037	2
chr2	103963127	103963158	2
chr2	104250143	104250150	2
chr2	104333516	104333523	2
chr2	104334137	104334144	2
chr2	104334246	104334253	2
chr2	104334589	104334600	2
chr2	104334640	104334719	4
chr2	104396854	104396890	2
chr2	104582761	104582768	2
chr2	104582818	104582827	2
chr2	104656779	104656810	2
chr2	104657083	104657104	2
chr2	105064603	105064637	2
chr2	105239105	105239118	2
chr2	105239233	105239240	2
chr2	105500848	105500855	2
chr2	105515347	105515366	3
chr2	105517614	105517640	2
chr2	105560024	105560040	2
chr2	105843524	105843531	2
chr2	105970056	105970063	2
chr2	106534376	106534414	2
chr2	106914102	106914119	2
chr2	107439381	107439388	2
chr2	109001529	109001538	2
chr2	109021557	109021564	2
chr2	109731097	109731104	2
chr2	109758266	109758273	2
chr2	112079532	112079566	2
chr2	112079903	112079932	2
chr2	112208066	112208103	3
chr2	112219356	112219389	2
chr2	112219604	112219615	2
chr2	112295153	112295170	2
chr2	112333140	112333206	4
chr2	112333320	112333339	3
chr2	112333398	112333405	2
chr2	113456645	113456680	2
chr2	113533807	113533824	2
chr2	113655262	113655269	2
chr2	113838758	113838775	2
chr2	113839445	113839487	4
chr2	114139172	114139209	2
chr2	115889039	115889079	2
chr2	115901353	115901377	2
chr2	116316628	116316635	2
chr2	116785192	116785199	2
chr2	116801581	116801588	2
chr2	116881359	116881397	3
chr2	116947018	116947045	2
chr2	116947217	116947258	3
chr2	116947389	116947403	2
chr2	117001215	117001249	2
chr2	117803721	117803728	2
chr2	117952110	117952117	2
chr2	118199111	118199118	2
chr2	118199746	118199757	2
chr2	118214420	118214478	4
chr2	118252626	118252658	2
chr2	118336185	118336203	2
chr2	118528617	118528628	2
chr2	118545619	118545657	2
chr2	118571516	118571567	5
chr2	118572239	118572288	3
chr2	118720671	118720714	2
chr2	118727816	118727823	2
chr2	118728192	118728232	2
chr2	118748255	118748287	2
chr2	118861008	118861029	2
chr2	118938749	118938763	2
chr2	118973175	118973182	2
chr2	118982399	118982442	2
chr2	119125970	119125977	2
chr2	119303515	119303557	3
chr2	119311393	119311431	2
chr2	119373400	119373434	2
chr2	119373535	119373561	2
chr2	119500991	119501031	2
chr2	119567977	119567998	2
chr2	119568970	119568979	2
chr2	119624076	119624116	2
chr2	119625382	119625403	3
chr2	119625610	119625617	2
chr2	119625798	119625807	2
chr2	119896072	119896103	3
chr2	119980097	119980234	6
chr2	120435192	120435199	2
chr2	120462843	120462850	2
chr2	120514533	120514550	2
chr2	120556994	120557012	2
chr2	120641613	120641620	2
chr2	120675982	120676024	2
chr2	120803077	120803093	3
chr2	120895398	120895413	2
chr2	121096938	121096978	2
chr2	121115496	121115511	2
chr2	121282912	121282927	2
chr2	121375408	121375415	2
chr2	121402071	121402089	2
chr2	121465887	121465929	2
chr2	122045642	122045661	2
chr2	122194585	122194623	2
chr2	122437019	122437026	2
chr2	122456506	122456525	2
chr2	122463597	122463666	3
chr2	122528416	122528436	2
chr2	124356699	124356706	2
chr2	124435651	124435731	4
chr2	124626599	124626606	2
chr2	124758586	124758612	2
chr2	124921839	124921856	2
chr2	124949025	124949104	4
chr2	124949223	124949230	2
chr2	124949275	124949314	2
chr2	125072947	125072981	2
chr2	125073355	125073385	2
chr2	125073501	125073510	2
chr2	125331342	125331354	2
chr2	125332008	125332044	2
chr2	125332138	125332180	2
chr2	125608532	125608539	2
chr2	125684440	125684449	2
chr2	125783218	125783255	2
chr2	125787376	125787413	2
chr2	126500785	126500836	4
chr2	126501292	126501323	2
chr2	126701964	126701973	2
chr2	126758933	126758940	2
chr2	126795916	126795923	2
chr2	126834562	126834601	2
chr2	127614572	127614579	2
chr2	127952227	127952244	2
chr2	128263128	128263135	2
chr2	128793119	128793160	2
chr2	128793730	128793759	3
chr2	128793880	128793887	2
chr2	128891571	128891607	2
chr2	128995883	128995890	2
chr2	129024523	129024549	2
chr2	129070950	129070971	2
chr2	129280659	129280689	2
chr2	129419342	129419388	3
chr2	129627409	129627482	3
chr2	129773671	129773705	3
chr2	129898868	129898904	2
chr2	130100316	130100352	2
chr2	130120811	130120861	3
chr2	130121013	130121051	3
chr2	130121121	130121140	2
chr2	130210972	130211008	2
chr2	130250018	130250033	2
chr2	130276129	130276161	2
chr2	130276310	130276353	2
chr2	130389588	130389595	2
chr2	130402337	130402351	2
chr2	130406969	130406983	2
chr2	130463874	130463886	2
chr2	130468239	130468259	2
chr2	130490197	130490220	2
chr2	130665691	130665713	2
chr2	130706605	130706612	2
chr2	130732490	130732577	4
chr2	130732616	130732623	2
chr2	130974090	130974097	2
chr2	131012988	131012995	2
chr2	131088252	131088288	2
chr2	131088478	131088551	4
chr2	131317883	131317908	2
chr2	131387665	131387701	3
chr2	131388036	131388051	2
chr2	131713555	131713564	2
chr2	131754816	131754823	2
chr2	131929078	131929120	2
chr2	131933465	131933472	2
chr2	131970577	131970649	4
chr2	131970700	131970737	2
chr2	131970806	131970831	2
chr2	132088960	132088967	2
chr2	132140755	132140770	2
chr2	132403805	132403842	4
chr2	132404034	132404041	2
chr2	132672656	132672669	2
chr2	132672705	132672716	2
chr2	132704986	132705016	2
chr2	132898945	132898979	2
chr2	133059576	133059587	2
chr2	133059705	133059809	10
chr2	133377767	133377806	4
chr2	133380222	133380269	3
chr2	134469662	134469709	4
chr2	134556835	134556878	2
chr2	134896246	134896272	2
chr2	135485096	135485130	2
chr2	135485265	135485272	2
chr2	135812980	135813005	2
chr2	135884003	135884043	2
chr2	136539871	136539924	4
chr2	136716736	136716765	2
chr2	136942082	136942089	2
chr2	136943060	136943090	2
chr2	136943302	136943340	2
chr2	137222000	137222007	2
chr2	138104274	138104283	2
chr2	138404207	138404214	2
chr2	139260185	139260192	2
chr2	139503950	139503984	4
chr2	139504508	139504515	2
chr2	140221219	140221226	2
chr2	140221573	140221594	3
chr2	142028060	142028067	2
chr2	142727156	142727163	2
chr2	143688679	143688688	2
chr2	143741440	143741468	2
chr2	143836053	143836065	2
chr2	143836454	143836467	2
chr2	143965358	143965391	2
chr2	143968962	143969003	2
chr2	143975024	143975031	2
chr2	143982182	143982189	2
chr2	144077236	144077257	2
chr2	144096219	144096256	4
chr2	144096344	144096392	3
chr2	144156801	144156819	2
chr2	144194846	144194883	2
chr2	144993634	144993668	2
chr2	144993719	144993742	3
chr2	145466157	145466179	2
chr2	145611884	145611893	2
chr2	145625112	145625128	2
chr2	145728969	145728976	2
chr2	146048147	146048158	2
chr2	146048587	146048600	2
chr2	146909672	146909689	2
chr2	146910120	146910127	2
chr2	146910674	146910685	3
chr2	146910810	146910850	6
chr2	146910902	146910953	3
chr2	146911135	146911176	3
chr2	147012096	147012103	2
chr2	147020857	147020887	2
chr2	147856874	147856904	2
chr2	147866755	147866764	2
chr2	147872653	147872693	2
chr2	148221025	148221045	2
chr2	148233286	148233320	2
chr2	148444006	148444013	2
chr2	148460289	148460312	2
chr2	148503647	148503654	2
chr2	148533135	148533142	2
chr2	149656285	149656292	2
chr2	149656620	149656627	2
chr2	150296006	150296018	2
chr2	150326400	150326407	2
chr2	150434170	150434223	4
chr2	150493729	150493748	2
chr2	150585974	150586011	3
chr2	150735378	150735387	2
chr2	150823733	150823749	2
chr2	150835071	150835096	2
chr2	151368666	151368684	2
chr2	151368782	151368798	2
chr2	151457833	151457840	2
chr2	151566960	151566985	2
chr2	151668637	151668650	3
chr2	151874445	151874466	2
chr2	151931222	151931263	2
chr2	151940510	151940517	2
chr2	151969568	151969586	2
chr2	152052705	152052716	2
chr2	152119881	152119928	3
chr2	152151969	152151980	2
chr2	152222797	152222804	2
chr2	152222991	152223005	2
chr2	152223307	152223325	2
chr2	152223364	152223394	2
chr2	152223736	152223756	2
chr2	152223852	152223915	3
chr2	152311569	152311610	2
chr2	152411203	152411212	2
chr2	152495386	152495393	2
chr2	152512606	152512642	3
chr2	152533508	152533572	3
chr2	152565242	152565267	3
chr2	152657431	152657440	2
chr2	152746930	152746942	2
chr2	152751591	152751615	2
chr2	152768985	152769052	3
chr2	152777285	152777323	4
chr2	152777443	152777450	2
chr2	152857753	152857780	2
chr2	152897689	152897707	2
chr2	152897822	152897850	2
chr2	152955276	152955297	2
chr2	153029361	153029370	2
chr2	153051076	153051135	3
chr2	153117231	153117238	2
chr2	153117366	153117396	2
chr2	153171791	153171802	2
chr2	153172114	153172152	2
chr2	153223205	153223212	2
chr2	153246516	153246527	2
chr2	153270192	153270206	3
chr2	153353691	153353805	6
chr2	153353914	153353921	2
chr2	153355155	153355162	2
chr2	153355827	153355872	3
chr2	153356156	153356179	2
chr2	153386599	153386639	2
chr2	153567261	153567282	2
chr2	153651872	153651881	2
chr2	154262198	154262220	2
chr2	154262357	154262364	2
chr2	154395535	154395573	2
chr2	154439342	154439358	2
chr2	154617193	154617206	2
chr2	154617294	154617306	2
chr2	154689607	154689645	2
chr2	154718326	154718348	2
chr2	154952000	154952007	2
chr2	154959643	154959741	4
chr2	155207606	155207613	2
chr2	155207709	155207749	2
chr2	155299227	155299256	2
chr2	155314541	155314578	2
chr2	155456888	155456987	4
chr2	155517758	155517796	2
chr2	155517915	155517947	2
chr2	155568119	155568126	2
chr2	155601058	155601078	2
chr2	155601225	155601232	2
chr2	155636096	155636121	2
chr2	155699102	155699109	2
chr2	155712854	155712861	2
chr2	155782312	155782349	2
chr2	155882298	155882305	2
chr2	155891607	155891646	2
chr2	155937239	155937266	2
chr2	155937418	155937425	2
chr2	155971367	155971402	2
chr2	156005884	156005891	2
chr2	156022789	156022831	2
chr2	156120444	156120477	2
chr2	156187812	156187819	2
chr2	156281320	156281331	2
chr2	156301461	156301508	4
chr2	156301572	156301579	2
chr2	156439834	156439896	3
chr2	156523328	156523339	2
chr2	156528397	156528439	2
chr2	156546805	156546854	3
chr2	156547889	156547898	2
chr2	156588543	156588572	2
chr2	156665622	156665663	2
chr2	156666353	156666385	2
chr2	156668261	156668275	2
chr2	156864013	156864049	2
chr2	156904104	156904142	2
chr2	156904492	156904504	2
chr2	156904806	156904843	2
chr2	156905193	156905233	3
chr2	157030009	157030089	4
chr2	157249943	157249954	3
chr2	157250054	157250081	3
chr2	157250216	157250242	2
chr2	157282981	157282994	2
chr2	157283380	157283395	2
chr2	157385515	157385534	2
chr2	157386073	157386134	3
chr2	157391933	157391940	2
chr2	157448648	157448655	2
chr2	157600229	157600236	2
chr2	157727230	157727250	2
chr2	157749037	157749074	2
chr2	157967975	157967982	2
chr2	157972139	157972152	2
chr2	158235775	158235794	2
chr2	158235847	158235866	2
chr2	158437051	158437085	2
chr2	158439767	158439774	2
chr2	158451077	158451112	3
chr2	158572350	158572368	2
chr2	158593990	158594023	2
chr2	158620390	158620401	2
chr2	158719035	158719059	2
chr2	159286547	159286581	2
chr2	160086839	160086846	2
chr2	160192405	160192462	3
chr2	160192866	160192908	2
chr2	160208033	160208070	2
chr2	160333233	160333248	2
chr2	160462212	160462219	2
chr2	160471409	160471438	2
[truncated: 14,398 more rows]
