# Supplementary material for: ZFP57 recognizes multiple and closely spaced sequence motif variants to maintain repressive epigenetic marks in mouse embryonic stem cells
Source: Nucleic Acids Res. 2015 Oct 19;44(3):1118–32. doi: 10.1093/nar/gkv1059 (PMC4756812; doi:10.1093/nar/gkv1059)
Supplement: SUPPLEMENTARY DATA [file supp_gkv1059_nar-02093-m-2015-File021.xlsx]

## Sheet: Strain-specific ZFP57 binding 
Chromosome	Start	End	Strain	Closest Gene	Reference	Preferential strain-specific expression
chr1	13425301	13425900	B6	Ncoa2	Anvar	0
chr1	16590451	16591500	JF1-Cast	Ube2w	Anvar-Strogantsev	Ube2w on B6 (Strogantsev et al)
chr1	24602176	24602300	B6	Col19a1	Strogantsev	0
chr1	72385951	72386850	B6	Xrcc5	Anvar	Xrcc5 on B6 (Anvar et al)
chr1	84380101	84380850	B6	Dner	Anvar	0
chr1	93836851	93837600	JF1	Hdac4	Anvar	0
chr1	121451101	121452000	JF1	Epb4.1l5	Anvar	0
chr1	157376790	157376920	B6	Gm5532	Strogantsev	0
chr1	168028501	168029100	B6	Dusp27	Anvar	Dusp27 on B6 (Anvar et al)
chr1	181327351	181328100	B6	Smyd3_2	Anvar	0
chr1	188545051	188545500	JF1	Rrp15	Anvar	0
chr2	28249051	28249950	B6	Gm347	Anvar	0
chr2	40439851	40440900	B6	Lrp1b	Anvar	0
chr2	130210501	130211250	B6	Cpxm1	Anvar	0
chr2	130830639	130830801	Cast	Atrn	Strogantsev	0
chr2	135818101	135818550	JF1	Plcb4	Anvar	0
chr2	163688851	163689450	B6	Rims4	Anvar	0
chr3	69522001	69522600	JF1	Rpl32-ps	Anvar	0
chr3	89931751	89932200	B6	Nup210l	Anvar	0
chr4	32981059	32981380	B6	Ankrd6	Strogantsev	0
chr4	34937701	34938300	JF1	Mob3b	Anvar	0
chr4	140379582	140379780	B6	Padi1	Strogantsev	0
chr4	141410101	141411450	B6	Efhd2	Anvar-Strogantsev	Efhd2 on Cast (Strogantsev et al)
chr4	149162701	149163450	JF1	Gm16188	Anvar	0
chr5	65213101	65213700	JF1	Klf3	Anvar	0
chr5	75386251	75386850	B6	Chic2	Anvar	0
chr5	115253101	115253700	B6	Ankrd13a	Anvar	0
chr5	135034201	135034650	JF1	Gm52	Anvar	0
chr5	136587901	136588650	JF1	Rasa4	Anvar	0
chr5	143890501	143891400	JF1	Olfr718-ps1	Anvar	0
chr6	24556651	24556950	B6	Lmod2	Anvar	0
chr6	37659751	37660350	B6	AC157101.1	Anvar	0
chr6	101100151	101100750	JF1	Pdzrn3	Anvar	0
chr6	121277251	121277700	B6	Slc6a13	Anvar	0
chr7	54308804	54308930	Cast	Tmem86a	Strogantsev	0
chr7	112767151	112768050	B6	Trim3	Anvar	0
chr7	134379151	134379900	JF1-Cast	Zfp553	Anvar-Strogantsev	Zfp553 on B6 (Strogantsev et al)
chr7	136141436	136141580	Cast	AC136741.1	Strogantsev	0
chr8	11608351	11609250	B6	Ankrd10	Anvar	0
chr8	14958601	14959350	B6	Arhgef10	Anvar-Strogantsev	Arhgef10 on Cast (Strogantsev et al)
chr8	33587251	33588000	B6	Gm5908	Anvar	0
chr8	79972545	79972660	B6	Arhgap10	Strogantsev	0
chr8	81112051	81112800	B6	Slc10a7	Anvar	0
chr8	106889568	106889680	B6	Cmtm4	Strogantsev	0
chr8	127307233	127307360	B6	Trim67	Strogantsev	Trim67, Fam89a both on Cast (Strogantsev et al)
chr8	130138351	130139100	B6	Pard3	Anvar	0
chr9	36865351	36865800	B6	Pknox2	Anvar	0
chr9	38881351	38881950	B6	AC073947.1	Anvar	0
chr9	75222601	75223050	JF1	Mapk6	Anvar	0
chr9	92136451	92137800	B6	Plscr1	Anvar	0
chr10	38860501	38861250	B6	Tube1	Anvar	0
chr10	43608769	43608880	Cast	Qrsl1	Strogantsev	0
chr10	57669451	57698250	JF1	Dux	Anvar	0
chr10	84966245	84966470	B6	Btbd11	Strogantsev	0
chr10	88120501	88120950	B6	Spic	Anvar	0
chr11	5262151	5263050	B6	Znrf3	Anvar	0
chr11	17108251	17108850	B6	Wdr92	Anvar	0
chr11	72879151	72879900	B6	1200014J11Rik	Anvar	0
chr11	79049851	79050450	B6	Wsb1	Anvar	0
chr11	113715254	113715370	Cast	Sdk2	Strogantsev	Sdk2 on Cast (Strogantsev et al)
chr11	115302489	115303200	B6-Cast	4933422H20Rik	Anvar-Strogantsev	4933422H20Rik on Cast (Strogantsev et al)
chr11	117465751	117466350	B6	2900041M22Rik	Anvar	0
chr12	13443601	13444350	JF1-B6	Nbas	Anvar-Strogantsev	0
chr12	72342901	72343500	B6	2700049A03Rik	Anvar-Strogantsev	0
chr12	92887051	92887650	JF1	Ston2	Anvar	0
chr13	13986001	13986600	JF1	B3galnt2	Anvar	0
chr13	47106001	47106750	B6	Nhlrc1	Anvar-Strogantsev	0
chr13	71157001	71159850	B6	Mir466f-4	Anvar	0
chr13	107577451	107578650	B6	Ipo11	Anvar	0
chr13	115213351	115213950	B6	Fst	Anvar	0
chr14	8633401	8634000	B6	Gm10044	Anvar-Strogantsev	0
chr14	15854701	15855150	B6	Nek10	Anvar	0
chr14	68739691	68739830	B6	Nefm	Strogantsev	0
chr14	102330301	102330750	JF1	Lmo7	Anvar	0
chr14	118262101	118262550	B6	Gpc6	Anvar	0
chr14	118554751	118555800	JF1	Gpr180	Anvar	0
chr15	4029301	4030050	B6	Oxct1	Anvar	0
chr15	57702301	57703200	B6	Derl1	Anvar	0
chr15	58145401	58146150	B6	Gm15943	Anvar	0
chr17	6949201	6950100	B6	Ezr	Anvar	0
chr17	6952651	6953250	B6	Ezr	Anvar	0
chr17	7397101	7397700	JF1	Rps6ka2	Anvar	0
chr17	29526001	29526750	JF1	Fgd2	Anvar	0
chr18	10044386	10044500	Cast	Usp14	Strogantsev	0
chr18	37148308	37148420	B6	Pcdha11	Strogantsev	0
chr18	74520206	74520320	B6	Ccdc11	Strogantsev	0
chr19	16217551	16218000	B6	Gnaq	Anvar	0
chr19	28151401	28152150	B6	Rfx3	Anvar	0
chr19	29728051	29728650	JF1	Ermp1	Anvar	0
